# Supplementary material for: Dual roles of the sterol recognition region in Hedgehog protein modification
Source: Commun Biol. 2020 May 21;3:250. doi: 10.1038/s42003-020-0977-2 (PMC7242414; doi:10.1038/s42003-020-0977-2)
Supplement: Supplementary file 3 — Supplementary Data 1 [file 42003_2020_977_MOESM3_ESM.txt]

ATOM      1  N   CYS A   1       0.635  -0.651   0.049  1.00  0.89           N  
ATOM      2  CA  CYS A   1       1.915  -0.676   0.747  1.00  1.44           C  
ATOM      3  C   CYS A   1       2.573   0.688   0.602  1.00  1.23           C  
ATOM      4  O   CYS A   1       2.028   1.559  -0.074  1.00  0.76           O  
ATOM      5  CB  CYS A   1       2.820  -1.740   0.132  1.00  1.80           C  
ATOM      6  SG  CYS A   1       3.485  -1.274  -1.473  1.00  1.80           S  
ATOM      7 1H   CYS A   1       0.005  -1.333   0.448  1.00  1.07           H  
ATOM      8 2H   CYS A   1       0.233   0.275   0.119  1.00  1.07           H  
ATOM      9 3H   CYS A   1       0.786  -0.868  -0.925  1.00  1.07           H  
ATOM     10  HA  CYS A   1       1.751  -0.889   1.802  1.00  1.73           H  
ATOM     11 1HB  CYS A   1       3.643  -1.966   0.787  1.00  2.16           H  
ATOM     12 2HB  CYS A   1       2.251  -2.654   0.001  1.00  2.16           H  
ATOM     13  HG  CYS A   1       4.467  -0.452  -1.008  1.00  2.16           H  
ATOM     14  N   TYR A   2       3.760   0.873   1.171  1.00  2.14           N  
ATOM     15  CA  TYR A   2       4.421   2.156   1.012  1.00  2.08           C  
ATOM     16  C   TYR A   2       5.367   2.128  -0.173  1.00  2.45           C  
ATOM     17  O   TYR A   2       5.971   1.106  -0.501  1.00  3.34           O  
ATOM     18  CB  TYR A   2       5.132   2.614   2.291  1.00  2.94           C  
ATOM     19  CG  TYR A   2       4.154   2.991   3.410  1.00  2.94           C  
ATOM     20  CD1 TYR A   2       4.027   2.192   4.522  1.00  2.94           C  
ATOM     21  CD2 TYR A   2       3.361   4.128   3.293  1.00  2.94           C  
ATOM     22  CE1 TYR A   2       3.130   2.522   5.519  1.00  2.94           C  
ATOM     23  CE2 TYR A   2       2.457   4.450   4.289  1.00  2.94           C  
ATOM     24  CZ  TYR A   2       2.344   3.645   5.399  1.00  2.94           C  
ATOM     25  OH  TYR A   2       1.452   3.954   6.395  1.00  2.94           O  
ATOM     26  H   TYR A   2       4.229   0.141   1.711  1.00  2.57           H  
ATOM     27  HA  TYR A   2       3.663   2.904   0.786  1.00  2.50           H  
ATOM     28 1HB  TYR A   2       5.782   1.819   2.653  1.00  3.52           H  
ATOM     29 2HB  TYR A   2       5.758   3.480   2.074  1.00  3.52           H  
ATOM     30  HD1 TYR A   2       4.643   1.322   4.620  1.00  3.52           H  
ATOM     31  HD2 TYR A   2       3.445   4.767   2.413  1.00  3.52           H  
ATOM     32  HE1 TYR A   2       3.049   1.903   6.403  1.00  3.52           H  
ATOM     33  HE2 TYR A   2       1.835   5.341   4.187  1.00  3.52           H  
ATOM     34  HH  TYR A   2       1.546   3.328   7.123  1.00  3.52           H  
ATOM     35  N   ALA A   3       5.531   3.295  -0.776  1.00  2.03           N  
ATOM     36  CA  ALA A   3       6.412   3.523  -1.904  1.00  2.64           C  
ATOM     37  C   ALA A   3       6.922   4.950  -1.778  1.00  2.41           C  
ATOM     38  O   ALA A   3       6.365   5.724  -0.986  1.00  2.02           O  
ATOM     39  CB  ALA A   3       5.693   3.285  -3.211  1.00  3.45           C  
ATOM     40  H   ALA A   3       5.006   4.088  -0.433  1.00  2.44           H  
ATOM     41  HA  ALA A   3       7.253   2.838  -1.837  1.00  3.17           H  
ATOM     42 1HB  ALA A   3       6.388   3.446  -4.028  1.00  4.14           H  
ATOM     43 2HB  ALA A   3       5.339   2.275  -3.243  1.00  4.14           H  
ATOM     44 3HB  ALA A   3       4.849   3.963  -3.298  1.00  4.14           H  
ATOM     45  N   VAL A   4       7.972   5.303  -2.525  1.00  3.13           N  
ATOM     46  CA  VAL A   4       8.546   6.644  -2.388  1.00  3.17           C  
ATOM     47  C   VAL A   4       8.434   7.569  -3.580  1.00  2.66           C  
ATOM     48  O   VAL A   4       8.932   7.275  -4.662  1.00  3.09           O  
ATOM     49  CB  VAL A   4      10.037   6.532  -2.042  1.00  4.42           C  
ATOM     50  CG1 VAL A   4      10.683   7.923  -1.890  1.00  4.42           C  
ATOM     51  CG2 VAL A   4      10.190   5.755  -0.815  1.00  4.42           C  
ATOM     52  H   VAL A   4       8.364   4.627  -3.172  1.00  3.76           H  
ATOM     53  HA  VAL A   4       8.048   7.139  -1.568  1.00  3.80           H  
ATOM     54  HB  VAL A   4      10.538   6.041  -2.826  1.00  5.31           H  
ATOM     55 1HG1 VAL A   4      11.743   7.792  -1.654  1.00  5.31           H  
ATOM     56 2HG1 VAL A   4      10.605   8.498  -2.811  1.00  5.31           H  
ATOM     57 3HG1 VAL A   4      10.195   8.470  -1.084  1.00  5.31           H  
ATOM     58 1HG2 VAL A   4      11.239   5.682  -0.579  1.00  5.31           H  
ATOM     59 2HG2 VAL A   4       9.671   6.269  -0.036  1.00  5.31           H  
ATOM     60 3HG2 VAL A   4       9.775   4.773  -0.936  1.00  5.31           H  
ATOM     61  N   ILE A   5       7.868   8.741  -3.318  1.00  2.17           N  
ATOM     62  CA  ILE A   5       7.737   9.804  -4.296  1.00  1.80           C  
ATOM     63  C   ILE A   5       8.810  10.848  -4.033  1.00  2.04           C  
ATOM     64  O   ILE A   5       8.934  11.367  -2.928  1.00  2.60           O  
ATOM     65  CB  ILE A   5       6.336  10.451  -4.235  1.00  2.67           C  
ATOM     66  CG1 ILE A   5       5.226   9.364  -4.445  1.00  2.67           C  
ATOM     67  CG2 ILE A   5       6.219  11.608  -5.243  1.00  2.67           C  
ATOM     68  CD1 ILE A   5       5.284   8.593  -5.771  1.00  2.67           C  
ATOM     69  H   ILE A   5       7.508   8.887  -2.385  1.00  2.60           H  
ATOM     70  HA  ILE A   5       7.915   9.407  -5.292  1.00  2.16           H  
ATOM     71  HB  ILE A   5       6.183  10.856  -3.243  1.00  3.20           H  
ATOM     72 1HG1 ILE A   5       5.299   8.637  -3.637  1.00  3.20           H  
ATOM     73 2HG1 ILE A   5       4.253   9.851  -4.383  1.00  3.20           H  
ATOM     74 1HG2 ILE A   5       5.232  12.060  -5.157  1.00  3.20           H  
ATOM     75 2HG2 ILE A   5       6.973  12.367  -5.029  1.00  3.20           H  
ATOM     76 3HG2 ILE A   5       6.363  11.244  -6.256  1.00  3.20           H  
ATOM     77 1HD1 ILE A   5       4.468   7.872  -5.799  1.00  3.20           H  
ATOM     78 2HD1 ILE A   5       5.178   9.275  -6.609  1.00  3.20           H  
ATOM     79 3HD1 ILE A   5       6.224   8.063  -5.860  1.00  3.20           H  
ATOM     80  N   GLU A   6       9.591  11.130  -5.055  1.00  2.13           N  
ATOM     81  CA  GLU A   6      10.707  12.059  -5.013  1.00  2.34           C  
ATOM     82  C   GLU A   6      10.947  12.468  -6.452  1.00  1.52           C  
ATOM     83  O   GLU A   6      10.493  11.761  -7.348  1.00  1.89           O  
ATOM     84  CB  GLU A   6      11.941  11.418  -4.369  1.00  3.19           C  
ATOM     85  CG  GLU A   6      13.130  12.333  -4.107  1.00  3.19           C  
ATOM     86  CD  GLU A   6      14.260  11.611  -3.419  1.00  3.19           C  
ATOM     87  OE1 GLU A   6      14.020  10.587  -2.812  1.00  3.19           O  
ATOM     88  OE2 GLU A   6      15.362  12.072  -3.496  1.00  3.19           O1-
ATOM     89  H   GLU A   6       9.417  10.663  -5.935  1.00  2.56           H  
ATOM     90  HA  GLU A   6      10.428  12.949  -4.444  1.00  2.81           H  
ATOM     91 1HB  GLU A   6      11.661  10.927  -3.438  1.00  3.83           H  
ATOM     92 2HB  GLU A   6      12.320  10.686  -5.024  1.00  3.83           H  
ATOM     93 1HG  GLU A   6      13.512  12.722  -5.048  1.00  3.83           H  
ATOM     94 2HG  GLU A   6      12.806  13.180  -3.500  1.00  3.83           H  
ATOM     95  N   GLU A   7      11.565  13.636  -6.640  1.00  0.53           N  
ATOM     96  CA  GLU A   7      11.983  14.249  -7.911  1.00  0.70           C  
ATOM     97  C   GLU A   7      12.748  13.340  -8.903  1.00  0.65           C  
ATOM     98  O   GLU A   7      12.305  12.212  -9.075  1.00  1.53           O  
ATOM     99  CB  GLU A   7      12.801  15.510  -7.599  1.00  0.91           C  
ATOM    100  CG  GLU A   7      11.972  16.649  -6.954  1.00  0.91           C  
ATOM    101  CD  GLU A   7      11.752  16.464  -5.478  1.00  0.91           C  
ATOM    102  OE1 GLU A   7      12.325  15.548  -4.941  1.00  0.91           O  
ATOM    103  OE2 GLU A   7      11.007  17.206  -4.896  1.00  0.91           O1-
ATOM    104  H   GLU A   7      11.841  14.138  -5.791  1.00  0.64           H  
ATOM    105  HA  GLU A   7      11.076  14.576  -8.419  1.00  0.84           H  
ATOM    106 1HB  GLU A   7      13.624  15.253  -6.929  1.00  1.09           H  
ATOM    107 2HB  GLU A   7      13.245  15.906  -8.512  1.00  1.09           H  
ATOM    108 1HG  GLU A   7      12.490  17.593  -7.115  1.00  1.09           H  
ATOM    109 2HG  GLU A   7      11.007  16.706  -7.454  1.00  1.09           H  
ATOM    110  N   HIS A   8      13.082  14.001  -9.998  1.00  0.77           N  
ATOM    111  CA  HIS A   8      14.300  13.566 -10.666  1.00  1.22           C  
ATOM    112  C   HIS A   8      15.457  13.215  -9.697  1.00  0.80           C  
ATOM    113  O   HIS A   8      15.984  14.112  -9.039  1.00  0.89           O  
ATOM    114  CB  HIS A   8      14.762  14.692 -11.598  1.00  1.53           C  
ATOM    115  CG  HIS A   8      15.935  14.355 -12.447  1.00  1.53           C  
ATOM    116  CD2 HIS A   8      16.021  14.043 -13.759  1.00  1.53           C  
ATOM    117  ND1 HIS A   8      17.218  14.311 -11.952  1.00  1.53           N  
ATOM    118  CE1 HIS A   8      18.047  13.983 -12.925  1.00  1.53           C  
ATOM    119  NE2 HIS A   8      17.345  13.814 -14.033  1.00  1.53           N  
ATOM    120  H   HIS A   8      12.319  14.096 -10.652  1.00  0.92           H  
ATOM    121  HA  HIS A   8      14.059  12.735 -11.306  1.00  1.46           H  
ATOM    122 1HB  HIS A   8      13.942  14.968 -12.256  1.00  1.83           H  
ATOM    123 2HB  HIS A   8      15.015  15.573 -11.005  1.00  1.83           H  
ATOM    124  HD1 HIS A   8      17.493  14.511 -11.004  1.00  1.83           H  
ATOM    125  HD2 HIS A   8      15.275  13.955 -14.548  1.00  1.83           H  
ATOM    126  HE1 HIS A   8      19.115  13.893 -12.734  1.00  1.83           H  
ATOM    127  N   SER A   9      15.947  11.942  -9.672  1.00  1.14           N  
ATOM    128  CA  SER A   9      15.398  10.764 -10.382  1.00  1.94           C  
ATOM    129  C   SER A   9      15.528   9.435  -9.626  1.00  2.07           C  
ATOM    130  O   SER A   9      15.008   8.410 -10.096  1.00  2.40           O  
ATOM    131  CB  SER A   9      16.104  10.587 -11.712  1.00  2.40           C  
ATOM    132  OG  SER A   9      17.459  10.308 -11.509  1.00  2.40           O  
ATOM    133  H   SER A   9      16.781  11.795  -9.135  1.00  1.37           H  
ATOM    134  HA  SER A   9      14.328  10.885 -10.524  1.00  2.33           H  
ATOM    135 1HB  SER A   9      15.640   9.771 -12.265  1.00  2.88           H  
ATOM    136 2HB  SER A   9      16.002  11.478 -12.310  1.00  2.88           H  
ATOM    137  HG  SER A   9      17.856  10.279 -12.383  1.00  2.88           H  
ATOM    138  N   TRP A  10      16.214   9.403  -8.471  1.00  2.13           N  
ATOM    139  CA  TRP A  10      16.471   8.102  -7.838  1.00  2.64           C  
ATOM    140  C   TRP A  10      15.238   7.297  -7.549  1.00  2.14           C  
ATOM    141  O   TRP A  10      15.156   6.137  -7.950  1.00  2.47           O  
ATOM    142  CB  TRP A  10      17.245   8.213  -6.531  1.00  3.49           C  
ATOM    143  CG  TRP A  10      17.337   6.853  -5.859  1.00  3.49           C  
ATOM    144  CD1 TRP A  10      16.715   6.440  -4.707  1.00  3.49           C  
ATOM    145  CD2 TRP A  10      18.054   5.697  -6.347  1.00  3.49           C  
ATOM    146  CE2 TRP A  10      17.831   4.665  -5.441  1.00  3.49           C  
ATOM    147  CE3 TRP A  10      18.854   5.454  -7.472  1.00  3.49           C  
ATOM    148  NE1 TRP A  10      17.031   5.126  -4.457  1.00  3.49           N  
ATOM    149  CZ2 TRP A  10      18.371   3.425  -5.609  1.00  3.49           C  
ATOM    150  CZ3 TRP A  10      19.396   4.194  -7.639  1.00  3.49           C  
ATOM    151  CH2 TRP A  10      19.159   3.205  -6.731  1.00  3.49           C  
ATOM    152  H   TRP A  10      16.585  10.247  -8.069  1.00  2.56           H  
ATOM    153  HA  TRP A  10      17.075   7.522  -8.532  1.00  3.17           H  
ATOM    154 1HB  TRP A  10      18.250   8.585  -6.723  1.00  4.19           H  
ATOM    155 2HB  TRP A  10      16.747   8.908  -5.856  1.00  4.19           H  
ATOM    156  HD1 TRP A  10      16.070   7.056  -4.079  1.00  4.19           H  
ATOM    157  HE1 TRP A  10      16.735   4.510  -3.668  1.00  4.19           H  
ATOM    158  HE3 TRP A  10      19.048   6.236  -8.199  1.00  4.19           H  
ATOM    159  HZ2 TRP A  10      18.187   2.637  -4.889  1.00  4.19           H  
ATOM    160  HZ3 TRP A  10      20.013   4.010  -8.516  1.00  4.19           H  
ATOM    161  HH2 TRP A  10      19.600   2.227  -6.894  1.00  4.19           H  
ATOM    162  N   ALA A  11      14.269   7.919  -6.871  1.00  1.53           N  
ATOM    163  CA  ALA A  11      13.051   7.217  -6.500  1.00  1.32           C  
ATOM    164  C   ALA A  11      12.336   6.759  -7.739  1.00  0.63           C  
ATOM    165  O   ALA A  11      12.594   5.605  -8.044  1.00  0.63           O  
ATOM    166  CB  ALA A  11      12.128   8.081  -5.682  1.00  1.93           C  
ATOM    167  H   ALA A  11      14.404   8.886  -6.608  1.00  1.84           H  
ATOM    168  HA  ALA A  11      13.339   6.346  -5.925  1.00  1.58           H  
ATOM    169 1HB  ALA A  11      11.247   7.511  -5.415  1.00  2.32           H  
ATOM    170 2HB  ALA A  11      12.637   8.406  -4.774  1.00  2.32           H  
ATOM    171 3HB  ALA A  11      11.835   8.941  -6.280  1.00  2.32           H  
ATOM    172  N   HIS A  12      12.419   7.688  -8.696  1.00  0.85           N  
ATOM    173  CA  HIS A  12      11.455   7.586  -9.762  1.00  1.69           C  
ATOM    174  C   HIS A  12      11.761   6.276 -10.482  1.00  2.17           C  
ATOM    175  O   HIS A  12      10.908   5.398 -10.596  1.00  2.40           O  
ATOM    176  CB  HIS A  12      11.578   8.774 -10.721  1.00  2.03           C  
ATOM    177  CG  HIS A  12      10.585   8.764 -11.831  1.00  2.03           C  
ATOM    178  CD2 HIS A  12      10.715   8.444 -13.137  1.00  2.03           C  
ATOM    179  ND1 HIS A  12       9.261   9.112 -11.648  1.00  2.03           N  
ATOM    180  CE1 HIS A  12       8.623   9.008 -12.802  1.00  2.03           C  
ATOM    181  NE2 HIS A  12       9.482   8.608 -13.719  1.00  2.03           N  
ATOM    182  H   HIS A  12      13.347   7.818  -9.095  1.00  1.02           H  
ATOM    183  HA  HIS A  12      10.442   7.547  -9.368  1.00  2.03           H  
ATOM    184 1HB  HIS A  12      11.461   9.705 -10.157  1.00  2.44           H  
ATOM    185 2HB  HIS A  12      12.575   8.787 -11.159  1.00  2.44           H  
ATOM    186  HD1 HIS A  12       8.927   9.679 -10.890  1.00  2.44           H  
ATOM    187  HD2 HIS A  12      11.566   8.112 -13.732  1.00  2.44           H  
ATOM    188  HE1 HIS A  12       7.561   9.242 -12.870  1.00  2.44           H  
ATOM    189  N   ARG A  13      13.020   6.108 -10.905  1.00  2.57           N  
ATOM    190  CA  ARG A  13      13.417   4.882 -11.590  1.00  3.46           C  
ATOM    191  C   ARG A  13      13.285   3.631 -10.702  1.00  3.34           C  
ATOM    192  O   ARG A  13      12.957   2.545 -11.191  1.00  3.90           O  
ATOM    193  CB  ARG A  13      14.840   5.016 -12.098  1.00  4.49           C  
ATOM    194  CG  ARG A  13      14.983   5.981 -13.274  1.00  4.49           C  
ATOM    195  CD  ARG A  13      16.385   6.110 -13.733  1.00  4.49           C  
ATOM    196  NE  ARG A  13      16.489   7.006 -14.886  1.00  4.49           N  
ATOM    197  CZ  ARG A  13      17.637   7.353 -15.512  1.00  4.49           C  
ATOM    198  NH1 ARG A  13      18.797   6.874 -15.103  1.00  4.49           N1+
ATOM    199  NH2 ARG A  13      17.592   8.175 -16.550  1.00  4.49           N  
ATOM    200  H   ARG A  13      13.704   6.852 -10.767  1.00  3.08           H  
ATOM    201  HA  ARG A  13      12.767   4.756 -12.453  1.00  4.15           H  
ATOM    202 1HB  ARG A  13      15.474   5.384 -11.288  1.00  5.39           H  
ATOM    203 2HB  ARG A  13      15.218   4.042 -12.401  1.00  5.39           H  
ATOM    204 1HG  ARG A  13      14.379   5.631 -14.108  1.00  5.39           H  
ATOM    205 2HG  ARG A  13      14.637   6.971 -12.965  1.00  5.39           H  
ATOM    206 1HD  ARG A  13      16.989   6.520 -12.921  1.00  5.39           H  
ATOM    207 2HD  ARG A  13      16.763   5.130 -14.020  1.00  5.39           H  
ATOM    208  HE  ARG A  13      15.628   7.402 -15.243  1.00  5.39           H  
ATOM    209 1HH1 ARG A  13      18.839   6.245 -14.316  1.00  5.39           H  
ATOM    210 2HH1 ARG A  13      19.650   7.135 -15.581  1.00  5.39           H  
ATOM    211 1HH2 ARG A  13      16.705   8.541 -16.870  1.00  5.39           H  
ATOM    212 2HH2 ARG A  13      18.443   8.438 -17.028  1.00  5.39           H  
ATOM    213  N   ALA A  14      13.556   3.775  -9.403  1.00  2.78           N  
ATOM    214  CA  ALA A  14      13.492   2.710  -8.414  1.00  2.83           C  
ATOM    215  C   ALA A  14      12.099   2.631  -7.749  1.00  2.05           C  
ATOM    216  O   ALA A  14      11.912   1.880  -6.769  1.00  1.91           O  
ATOM    217  CB  ALA A  14      14.579   2.909  -7.371  1.00  3.94           C  
ATOM    218  H   ALA A  14      13.823   4.703  -9.029  1.00  3.34           H  
ATOM    219  HA  ALA A  14      13.671   1.766  -8.927  1.00  3.40           H  
ATOM    220 1HB  ALA A  14      14.548   2.093  -6.683  1.00  4.73           H  
ATOM    221 2HB  ALA A  14      15.555   2.931  -7.854  1.00  4.73           H  
ATOM    222 3HB  ALA A  14      14.422   3.852  -6.849  1.00  4.73           H  
ATOM    223  N   PHE A  15      11.152   3.471  -8.214  1.00  1.56           N  
ATOM    224  CA  PHE A  15       9.808   3.537  -7.648  1.00  0.92           C  
ATOM    225  C   PHE A  15       9.013   2.263  -7.768  1.00  0.82           C  
ATOM    226  O   PHE A  15       8.454   1.789  -6.784  1.00  0.60           O  
ATOM    227  CB  PHE A  15       8.972   4.636  -8.295  1.00  1.54           C  
ATOM    228  CG  PHE A  15       7.547   4.643  -7.797  1.00  1.54           C  
ATOM    229  CD1 PHE A  15       7.243   5.186  -6.578  1.00  1.54           C  
ATOM    230  CD2 PHE A  15       6.512   4.090  -8.549  1.00  1.54           C  
ATOM    231  CE1 PHE A  15       5.961   5.188  -6.102  1.00  1.54           C  
ATOM    232  CE2 PHE A  15       5.222   4.085  -8.071  1.00  1.54           C  
ATOM    233  CZ  PHE A  15       4.945   4.638  -6.843  1.00  1.54           C  
ATOM    234  H   PHE A  15      11.361   4.081  -9.014  1.00  1.87           H  
ATOM    235  HA  PHE A  15       9.908   3.767  -6.586  1.00  1.10           H  
ATOM    236 1HB  PHE A  15       9.417   5.603  -8.089  1.00  1.85           H  
ATOM    237 2HB  PHE A  15       8.960   4.504  -9.373  1.00  1.85           H  
ATOM    238  HD1 PHE A  15       8.039   5.610  -5.987  1.00  1.85           H  
ATOM    239  HD2 PHE A  15       6.731   3.652  -9.523  1.00  1.85           H  
ATOM    240  HE1 PHE A  15       5.751   5.625  -5.126  1.00  1.85           H  
ATOM    241  HE2 PHE A  15       4.420   3.648  -8.666  1.00  1.85           H  
ATOM    242  HZ  PHE A  15       3.927   4.638  -6.458  1.00  1.85           H  
ATOM    243  N   ALA A  16       8.871   1.717  -8.975  1.00  1.38           N  
ATOM    244  CA  ALA A  16       8.023   0.555  -9.011  1.00  1.62           C  
ATOM    245  C   ALA A  16       8.631  -0.558  -8.162  1.00  1.47           C  
ATOM    246  O   ALA A  16       7.915  -1.104  -7.338  1.00  1.17           O  
ATOM    247  CB  ALA A  16       7.718   0.122 -10.440  1.00  2.17           C  
ATOM    248  H   ALA A  16       9.327   2.093  -9.795  1.00  1.66           H  
ATOM    249  HA  ALA A  16       7.071   0.821  -8.546  1.00  1.94           H  
ATOM    250 1HB  ALA A  16       7.038  -0.731 -10.415  1.00  2.61           H  
ATOM    251 2HB  ALA A  16       7.239   0.950 -10.958  1.00  2.61           H  
ATOM    252 3HB  ALA A  16       8.586  -0.154 -10.987  1.00  2.61           H  
ATOM    253  N   PRO A  17       9.951  -0.889  -8.236  1.00  1.91           N  
ATOM    254  CA  PRO A  17      10.559  -1.888  -7.371  1.00  2.11           C  
ATOM    255  C   PRO A  17      10.232  -1.670  -5.888  1.00  1.66           C  
ATOM    256  O   PRO A  17       9.881  -2.641  -5.196  1.00  1.69           O  
ATOM    257  CB  PRO A  17      12.040  -1.691  -7.681  1.00  3.17           C  
ATOM    258  CG  PRO A  17      12.067  -1.270  -9.126  1.00  3.17           C  
ATOM    259  CD  PRO A  17      10.881  -0.376  -9.294  1.00  3.17           C  
ATOM    260  HA  PRO A  17      10.227  -2.880  -7.688  1.00  2.53           H  
ATOM    261 1HB  PRO A  17      12.485  -0.947  -6.998  1.00  3.80           H  
ATOM    262 2HB  PRO A  17      12.556  -2.631  -7.533  1.00  3.80           H  
ATOM    263 1HG  PRO A  17      13.016  -0.749  -9.343  1.00  3.80           H  
ATOM    264 2HG  PRO A  17      12.029  -2.149  -9.782  1.00  3.80           H  
ATOM    265 1HD  PRO A  17      11.176   0.628  -9.149  1.00  3.80           H  
ATOM    266 2HD  PRO A  17      10.514  -0.548 -10.283  1.00  3.80           H  
ATOM    267  N   PHE A  18      10.202  -0.415  -5.415  1.00  1.45           N  
ATOM    268  CA  PHE A  18       9.841  -0.204  -4.019  1.00  1.62           C  
ATOM    269  C   PHE A  18       8.518   0.500  -3.907  1.00  1.19           C  
ATOM    270  O   PHE A  18       8.535   1.732  -4.044  1.00  1.42           O  
ATOM    271  CB  PHE A  18      10.882   0.577  -3.260  1.00  2.20           C  
ATOM    272  CG  PHE A  18      10.528   0.661  -1.819  1.00  2.20           C  
ATOM    273  CD1 PHE A  18      10.757  -0.392  -0.953  1.00  2.20           C  
ATOM    274  CD2 PHE A  18       9.907   1.788  -1.338  1.00  2.20           C  
ATOM    275  CE1 PHE A  18      10.364  -0.303   0.362  1.00  2.20           C  
ATOM    276  CE2 PHE A  18       9.509   1.876  -0.044  1.00  2.20           C  
ATOM    277  CZ  PHE A  18       9.733   0.836   0.813  1.00  2.20           C  
ATOM    278  H   PHE A  18      10.533   0.388  -5.970  1.00  1.74           H  
ATOM    279  HA  PHE A  18       9.734  -1.173  -3.534  1.00  1.94           H  
ATOM    280 1HB  PHE A  18      11.817   0.096  -3.368  1.00  2.64           H  
ATOM    281 2HB  PHE A  18      10.958   1.565  -3.667  1.00  2.64           H  
ATOM    282  HD1 PHE A  18      11.248  -1.286  -1.318  1.00  2.64           H  
ATOM    283  HD2 PHE A  18       9.716   2.613  -2.025  1.00  2.64           H  
ATOM    284  HE1 PHE A  18      10.540  -1.128   1.037  1.00  2.64           H  
ATOM    285  HE2 PHE A  18       8.998   2.768   0.301  1.00  2.64           H  
ATOM    286  HZ  PHE A  18       9.408   0.914   1.846  1.00  2.64           H  
ATOM    287  N   ARG A  19       7.659  -0.261  -4.540  1.00  0.87           N  
ATOM    288  CA  ARG A  19       6.306  -0.429  -4.094  1.00  1.29           C  
ATOM    289  C   ARG A  19       6.191  -1.894  -3.713  1.00  1.16           C  
ATOM    290  O   ARG A  19       6.420  -2.109  -2.517  1.00  1.55           O  
ATOM    291  CB  ARG A  19       5.349  -0.088  -5.225  1.00  1.64           C  
ATOM    292  CG  ARG A  19       3.876  -0.216  -4.927  1.00  1.64           C  
ATOM    293  CD  ARG A  19       3.075   0.156  -6.106  1.00  1.64           C  
ATOM    294  NE  ARG A  19       1.649  -0.071  -5.892  1.00  1.64           N  
ATOM    295  CZ  ARG A  19       0.699   0.002  -6.854  1.00  1.64           C  
ATOM    296  NH1 ARG A  19       1.028   0.293  -8.097  1.00  1.64           N1+
ATOM    297  NH2 ARG A  19      -0.569  -0.227  -6.545  1.00  1.64           N  
ATOM    298  H   ARG A  19       7.709  -0.114  -5.558  1.00  1.04           H  
ATOM    299  HA  ARG A  19       6.124   0.186  -3.213  1.00  1.55           H  
ATOM    300 1HB  ARG A  19       5.534   0.941  -5.542  1.00  1.97           H  
ATOM    301 2HB  ARG A  19       5.570  -0.719  -6.078  1.00  1.97           H  
ATOM    302 1HG  ARG A  19       3.643  -1.247  -4.666  1.00  1.97           H  
ATOM    303 2HG  ARG A  19       3.609   0.445  -4.101  1.00  1.97           H  
ATOM    304 1HD  ARG A  19       3.230   1.213  -6.332  1.00  1.97           H  
ATOM    305 2HD  ARG A  19       3.400  -0.454  -6.951  1.00  1.97           H  
ATOM    306  HE  ARG A  19       1.345  -0.297  -4.954  1.00  1.97           H  
ATOM    307 1HH1 ARG A  19       1.991   0.466  -8.341  1.00  1.97           H  
ATOM    308 2HH1 ARG A  19       0.315   0.343  -8.811  1.00  1.97           H  
ATOM    309 1HH2 ARG A  19      -0.827  -0.454  -5.595  1.00  1.97           H  
ATOM    310 2HH2 ARG A  19      -1.282  -0.178  -7.259  1.00  1.97           H  
ATOM    311  N   LEU A  20       6.820  -2.660  -4.606  1.00  0.88           N  
ATOM    312  CA  LEU A  20       6.356  -4.015  -4.746  1.00  1.08           C  
ATOM    313  C   LEU A  20       7.146  -4.792  -3.730  1.00  0.64           C  
ATOM    314  O   LEU A  20       6.680  -5.787  -3.173  1.00  0.67           O  
ATOM    315  CB  LEU A  20       6.609  -4.505  -6.167  1.00  1.43           C  
ATOM    316  CG  LEU A  20       5.869  -3.720  -7.287  1.00  1.43           C  
ATOM    317  CD1 LEU A  20       6.353  -4.218  -8.632  1.00  1.43           C  
ATOM    318  CD2 LEU A  20       4.343  -3.874  -7.153  1.00  1.43           C  
ATOM    319  H   LEU A  20       7.846  -2.642  -4.557  1.00  1.06           H  
ATOM    320  HA  LEU A  20       5.303  -4.078  -4.491  1.00  1.30           H  
ATOM    321 1HB  LEU A  20       7.682  -4.408  -6.364  1.00  1.72           H  
ATOM    322 2HB  LEU A  20       6.337  -5.555  -6.238  1.00  1.72           H  
ATOM    323  HG  LEU A  20       6.122  -2.677  -7.214  1.00  1.72           H  
ATOM    324 1HD1 LEU A  20       5.864  -3.654  -9.424  1.00  1.72           H  
ATOM    325 2HD1 LEU A  20       7.435  -4.071  -8.702  1.00  1.72           H  
ATOM    326 3HD1 LEU A  20       6.123  -5.276  -8.741  1.00  1.72           H  
ATOM    327 1HD2 LEU A  20       3.861  -3.310  -7.951  1.00  1.72           H  
ATOM    328 2HD2 LEU A  20       4.070  -4.926  -7.236  1.00  1.72           H  
ATOM    329 3HD2 LEU A  20       4.007  -3.488  -6.200  1.00  1.72           H  
ATOM    330  N   ALA A  21       8.357  -4.287  -3.474  1.00  0.76           N  
ATOM    331  CA  ALA A  21       9.270  -4.885  -2.519  1.00  1.16           C  
ATOM    332  C   ALA A  21       8.671  -4.919  -1.125  1.00  1.29           C  
ATOM    333  O   ALA A  21       8.867  -5.902  -0.380  1.00  1.39           O  
ATOM    334  CB  ALA A  21      10.561  -4.079  -2.480  1.00  1.46           C  
ATOM    335  H   ALA A  21       8.668  -3.480  -4.022  1.00  0.91           H  
ATOM    336  HA  ALA A  21       9.451  -5.908  -2.829  1.00  1.39           H  
ATOM    337 1HB  ALA A  21      11.264  -4.516  -1.779  1.00  1.76           H  
ATOM    338 2HB  ALA A  21      11.012  -4.060  -3.469  1.00  1.76           H  
ATOM    339 3HB  ALA A  21      10.331  -3.081  -2.174  1.00  1.76           H  
ATOM    340  N   HIS A  22       7.956  -3.822  -0.783  1.00  1.53           N  
ATOM    341  CA  HIS A  22       7.319  -3.637   0.502  1.00  2.09           C  
ATOM    342  C   HIS A  22       6.098  -4.488   0.510  1.00  2.04           C  
ATOM    343  O   HIS A  22       5.807  -5.152   1.488  1.00  2.39           O  
ATOM    344  CB  HIS A  22       6.924  -2.186   0.826  1.00  2.70           C  
ATOM    345  CG  HIS A  22       6.350  -2.082   2.248  1.00  2.70           C  
ATOM    346  CD2 HIS A  22       6.629  -2.798   3.357  1.00  2.70           C  
ATOM    347  ND1 HIS A  22       5.378  -1.163   2.627  1.00  2.70           N  
ATOM    348  CE1 HIS A  22       5.081  -1.361   3.904  1.00  2.70           C  
ATOM    349  NE2 HIS A  22       5.832  -2.335   4.361  1.00  2.70           N  
ATOM    350  H   HIS A  22       7.794  -3.079  -1.463  1.00  1.84           H  
ATOM    351  HA  HIS A  22       7.981  -3.984   1.288  1.00  2.51           H  
ATOM    352 1HB  HIS A  22       7.786  -1.539   0.750  1.00  3.24           H  
ATOM    353 2HB  HIS A  22       6.182  -1.826   0.111  1.00  3.24           H  
ATOM    354  HD2 HIS A  22       7.343  -3.591   3.440  1.00  3.24           H  
ATOM    355  HE1 HIS A  22       4.351  -0.821   4.485  1.00  3.24           H  
ATOM    356  HE2 HIS A  22       5.823  -2.693   5.308  1.00  3.24           H  
ATOM    357  N   ALA A  23       5.348  -4.474  -0.582  1.00  1.77           N  
ATOM    358  CA  ALA A  23       4.116  -5.253  -0.581  1.00  2.01           C  
ATOM    359  C   ALA A  23       4.402  -6.724  -0.243  1.00  1.71           C  
ATOM    360  O   ALA A  23       3.657  -7.333   0.537  1.00  2.03           O  
ATOM    361  CB  ALA A  23       3.433  -5.166  -1.933  1.00  2.72           C  
ATOM    362  H   ALA A  23       5.638  -3.887  -1.369  1.00  2.12           H  
ATOM    363  HA  ALA A  23       3.461  -4.843   0.185  1.00  2.41           H  
ATOM    364 1HB  ALA A  23       2.504  -5.735  -1.904  1.00  3.26           H  
ATOM    365 2HB  ALA A  23       3.216  -4.135  -2.170  1.00  3.26           H  
ATOM    366 3HB  ALA A  23       4.087  -5.580  -2.696  1.00  3.26           H  
ATOM    367  N   LEU A  24       5.505  -7.281  -0.772  1.00  1.11           N  
ATOM    368  CA  LEU A  24       5.861  -8.663  -0.452  1.00  0.77           C  
ATOM    369  C   LEU A  24       6.181  -8.795   1.034  1.00  1.06           C  
ATOM    370  O   LEU A  24       5.741  -9.738   1.700  1.00  1.18           O  
ATOM    371  CB  LEU A  24       7.088  -9.076  -1.245  1.00  1.21           C  
ATOM    372  CG  LEU A  24       6.955  -9.211  -2.753  1.00  1.21           C  
ATOM    373  CD1 LEU A  24       8.347  -9.368  -3.312  1.00  1.21           C  
ATOM    374  CD2 LEU A  24       6.085 -10.409  -3.116  1.00  1.21           C  
ATOM    375  H   LEU A  24       6.057  -6.740  -1.449  1.00  1.33           H  
ATOM    376  HA  LEU A  24       5.017  -9.308  -0.678  1.00  0.92           H  
ATOM    377 1HB  LEU A  24       7.873  -8.348  -1.051  1.00  1.46           H  
ATOM    378 2HB  LEU A  24       7.407 -10.044  -0.866  1.00  1.46           H  
ATOM    379  HG  LEU A  24       6.513  -8.307  -3.168  1.00  1.46           H  
ATOM    380 1HD1 LEU A  24       8.304  -9.450  -4.399  1.00  1.46           H  
ATOM    381 2HD1 LEU A  24       8.917  -8.495  -3.037  1.00  1.46           H  
ATOM    382 3HD1 LEU A  24       8.818 -10.259  -2.899  1.00  1.46           H  
ATOM    383 1HD2 LEU A  24       6.019 -10.485  -4.201  1.00  1.46           H  
ATOM    384 2HD2 LEU A  24       6.525 -11.320  -2.712  1.00  1.46           H  
ATOM    385 3HD2 LEU A  24       5.083 -10.285  -2.712  1.00  1.46           H  
ATOM    386  N   LEU A  25       6.888  -7.808   1.574  1.00  1.46           N  
ATOM    387  CA  LEU A  25       7.231  -7.814   2.984  1.00  2.07           C  
ATOM    388  C   LEU A  25       5.977  -7.731   3.827  1.00  2.49           C  
ATOM    389  O   LEU A  25       5.825  -8.471   4.794  1.00  2.67           O  
ATOM    390  CB  LEU A  25       8.162  -6.639   3.303  1.00  2.65           C  
ATOM    391  CG  LEU A  25       8.780  -6.503   4.747  1.00  2.65           C  
ATOM    392  CD1 LEU A  25       7.784  -5.783   5.728  1.00  2.65           C  
ATOM    393  CD2 LEU A  25       9.167  -7.885   5.275  1.00  2.65           C  
ATOM    394  H   LEU A  25       7.274  -7.079   0.962  1.00  1.75           H  
ATOM    395  HA  LEU A  25       7.734  -8.754   3.196  1.00  2.48           H  
ATOM    396 1HB  LEU A  25       8.969  -6.657   2.596  1.00  3.18           H  
ATOM    397 2HB  LEU A  25       7.601  -5.754   3.120  1.00  3.18           H  
ATOM    398  HG  LEU A  25       9.672  -5.889   4.674  1.00  3.18           H  
ATOM    399 1HD1 LEU A  25       8.232  -5.672   6.698  1.00  3.18           H  
ATOM    400 2HD1 LEU A  25       7.542  -4.806   5.353  1.00  3.18           H  
ATOM    401 3HD1 LEU A  25       6.880  -6.335   5.852  1.00  3.18           H  
ATOM    402 1HD2 LEU A  25       9.632  -7.793   6.239  1.00  3.18           H  
ATOM    403 2HD2 LEU A  25       8.300  -8.522   5.376  1.00  3.18           H  
ATOM    404 3HD2 LEU A  25       9.879  -8.345   4.586  1.00  3.18           H  
ATOM    405  N   ALA A  26       5.079  -6.824   3.497  1.00  2.80           N  
ATOM    406  CA  ALA A  26       3.870  -6.632   4.266  1.00  3.43           C  
ATOM    407  C   ALA A  26       3.072  -7.930   4.351  1.00  3.30           C  
ATOM    408  O   ALA A  26       2.449  -8.212   5.371  1.00  3.76           O  
ATOM    409  CB  ALA A  26       3.041  -5.528   3.648  1.00  4.55           C  
ATOM    410  H   ALA A  26       5.255  -6.245   2.684  1.00  3.36           H  
ATOM    411  HA  ALA A  26       4.154  -6.348   5.281  1.00  4.12           H  
ATOM    412 1HB  ALA A  26       2.146  -5.367   4.239  1.00  5.46           H  
ATOM    413 2HB  ALA A  26       3.632  -4.614   3.612  1.00  5.46           H  
ATOM    414 3HB  ALA A  26       2.764  -5.817   2.628  1.00  5.46           H  
ATOM    415  N   ALA A  27       3.055  -8.696   3.246  1.00  2.76           N  
ATOM    416  CA  ALA A  27       2.395  -9.998   3.200  1.00  2.80           C  
ATOM    417  C   ALA A  27       3.055 -11.006   4.159  1.00  2.57           C  
ATOM    418  O   ALA A  27       2.374 -11.838   4.764  1.00  2.89           O  
ATOM    419  CB  ALA A  27       2.427 -10.539   1.785  1.00  3.90           C  
ATOM    420  H   ALA A  27       3.498  -8.321   2.403  1.00  3.31           H  
ATOM    421  HA  ALA A  27       1.363  -9.867   3.511  1.00  3.36           H  
ATOM    422 1HB  ALA A  27       1.908 -11.489   1.754  1.00  4.68           H  
ATOM    423 2HB  ALA A  27       1.940  -9.829   1.114  1.00  4.68           H  
ATOM    424 3HB  ALA A  27       3.455 -10.677   1.478  1.00  4.68           H  
ATOM    425  N   LEU A  28       4.386 -10.929   4.265  1.00  2.06           N  
ATOM    426  CA  LEU A  28       5.223 -11.776   5.115  1.00  1.80           C  
ATOM    427  C   LEU A  28       5.097 -11.439   6.600  1.00  1.98           C  
ATOM    428  O   LEU A  28       5.099 -12.315   7.468  1.00  1.94           O  
ATOM    429  CB  LEU A  28       6.685 -11.605   4.678  1.00  2.62           C  
ATOM    430  CG  LEU A  28       7.787 -12.392   5.385  1.00  2.62           C  
ATOM    431  CD1 LEU A  28       7.550 -13.898   5.249  1.00  2.62           C  
ATOM    432  CD2 LEU A  28       9.112 -11.947   4.754  1.00  2.62           C  
ATOM    433  H   LEU A  28       4.861 -10.233   3.678  1.00  2.47           H  
ATOM    434  HA  LEU A  28       4.908 -12.806   4.965  1.00  2.16           H  
ATOM    435 1HB  LEU A  28       6.749 -11.834   3.610  1.00  3.15           H  
ATOM    436 2HB  LEU A  28       6.942 -10.574   4.799  1.00  3.15           H  
ATOM    437  HG  LEU A  28       7.804 -12.154   6.453  1.00  3.15           H  
ATOM    438 1HD1 LEU A  28       8.357 -14.443   5.739  1.00  3.15           H  
ATOM    439 2HD1 LEU A  28       6.609 -14.173   5.718  1.00  3.15           H  
ATOM    440 3HD1 LEU A  28       7.514 -14.176   4.202  1.00  3.15           H  
ATOM    441 1HD2 LEU A  28       9.946 -12.470   5.223  1.00  3.15           H  
ATOM    442 2HD2 LEU A  28       9.095 -12.166   3.701  1.00  3.15           H  
ATOM    443 3HD2 LEU A  28       9.238 -10.876   4.886  1.00  3.15           H  
ATOM    444  N   ALA A  29       5.055 -10.142   6.872  1.00  2.19           N  
ATOM    445  CA  ALA A  29       5.023  -9.570   8.200  1.00  2.44           C  
ATOM    446  C   ALA A  29       3.776 -10.036   8.980  1.00  2.78           C  
ATOM    447  O   ALA A  29       2.713 -10.240   8.395  1.00  2.97           O  
ATOM    448  CB  ALA A  29       5.057  -8.054   8.068  1.00  3.32           C  
ATOM    449  H   ALA A  29       5.091  -9.513   6.071  1.00  2.63           H  
ATOM    450  HA  ALA A  29       5.915  -9.900   8.709  1.00  2.93           H  
ATOM    451 1HB  ALA A  29       5.075  -7.591   9.033  1.00  3.98           H  
ATOM    452 2HB  ALA A  29       5.950  -7.770   7.515  1.00  3.98           H  
ATOM    453 3HB  ALA A  29       4.174  -7.725   7.523  1.00  3.98           H  
ATOM    454  N   PRO A  30       3.881 -10.211  10.315  1.00  2.89           N  
ATOM    455  CA  PRO A  30       2.821 -10.641  11.214  1.00  3.25           C  
ATOM    456  C   PRO A  30       1.753  -9.570  11.375  1.00  3.58           C  
ATOM    457  O   PRO A  30       2.031  -8.386  11.204  1.00  3.65           O  
ATOM    458  CB  PRO A  30       3.574 -10.877  12.533  1.00  4.88           C  
ATOM    459  CG  PRO A  30       4.769  -9.946  12.465  1.00  4.88           C  
ATOM    460  CD  PRO A  30       5.165  -9.921  11.010  1.00  4.88           C  
ATOM    461  HA  PRO A  30       2.383 -11.574  10.833  1.00  3.90           H  
ATOM    462 1HB  PRO A  30       2.920 -10.659  13.387  1.00  5.85           H  
ATOM    463 2HB  PRO A  30       3.864 -11.936  12.617  1.00  5.85           H  
ATOM    464 1HG  PRO A  30       4.486  -8.943  12.830  1.00  5.85           H  
ATOM    465 2HG  PRO A  30       5.577 -10.304  13.122  1.00  5.85           H  
ATOM    466 1HD  PRO A  30       5.516  -8.912  10.790  1.00  5.85           H  
ATOM    467 2HD  PRO A  30       5.920 -10.696  10.804  1.00  5.85           H  
ATOM    468  N   ALA A  31       0.552  -9.983  11.803  1.00  3.84           N  
ATOM    469  CA  ALA A  31      -0.578  -9.077  12.062  1.00  4.15           C  
ATOM    470  C   ALA A  31      -0.188  -7.876  12.923  1.00  4.32           C  
ATOM    471  O   ALA A  31      -0.702  -6.771  12.740  1.00  4.47           O  
ATOM    472  CB  ALA A  31      -1.698  -9.827  12.754  1.00  5.69           C  
ATOM    473  H   ALA A  31       0.402 -10.976  11.918  1.00  4.61           H  
ATOM    474  HA  ALA A  31      -0.936  -8.706  11.102  1.00  4.98           H  
ATOM    475 1HB  ALA A  31      -2.541  -9.153  12.909  1.00  6.82           H  
ATOM    476 2HB  ALA A  31      -2.013 -10.665  12.133  1.00  6.82           H  
ATOM    477 3HB  ALA A  31      -1.350 -10.198  13.716  1.00  6.82           H  
ATOM    478  N   ARG A  32       0.740  -8.086  13.839  1.00  4.57           N  
ATOM    479  CA  ARG A  32       1.209  -7.092  14.786  1.00  4.82           C  
ATOM    480  C   ARG A  32       1.767  -5.830  14.132  1.00  4.51           C  
ATOM    481  O   ARG A  32       1.869  -4.793  14.787  1.00  4.71           O  
ATOM    482  CB  ARG A  32       2.288  -7.698  15.656  1.00  6.65           C  
ATOM    483  CG  ARG A  32       1.809  -8.705  16.667  1.00  6.65           C  
ATOM    484  CD  ARG A  32       2.876  -9.021  17.653  1.00  6.65           C  
ATOM    485  NE  ARG A  32       4.039  -9.661  17.021  1.00  6.65           N  
ATOM    486  CZ  ARG A  32       4.187 -10.989  16.788  1.00  6.65           C  
ATOM    487  NH1 ARG A  32       3.240 -11.844  17.122  1.00  6.65           N1+
ATOM    488  NH2 ARG A  32       5.298 -11.433  16.218  1.00  6.65           N  
ATOM    489  H   ARG A  32       1.124  -9.016  13.899  1.00  5.48           H  
ATOM    490  HA  ARG A  32       0.370  -6.805  15.418  1.00  5.78           H  
ATOM    491 1HB  ARG A  32       3.017  -8.193  15.018  1.00  7.98           H  
ATOM    492 2HB  ARG A  32       2.805  -6.929  16.180  1.00  7.98           H  
ATOM    493 1HG  ARG A  32       0.957  -8.290  17.207  1.00  7.98           H  
ATOM    494 2HG  ARG A  32       1.507  -9.619  16.159  1.00  7.98           H  
ATOM    495 1HD  ARG A  32       3.215  -8.088  18.108  1.00  7.98           H  
ATOM    496 2HD  ARG A  32       2.490  -9.674  18.431  1.00  7.98           H  
ATOM    497  HE  ARG A  32       4.803  -9.052  16.747  1.00  7.98           H  
ATOM    498 1HH1 ARG A  32       2.391 -11.521  17.558  1.00  7.98           H  
ATOM    499 2HH1 ARG A  32       3.364 -12.833  16.944  1.00  7.98           H  
ATOM    500 1HH2 ARG A  32       6.029 -10.784  15.962  1.00  7.98           H  
ATOM    501 2HH2 ARG A  32       5.419 -12.421  16.041  1.00  7.98           H  
ATOM    502  N   THR A  33       2.212  -5.931  12.879  1.00  4.10           N  
ATOM    503  CA  THR A  33       2.790  -4.788  12.207  1.00  3.86           C  
ATOM    504  C   THR A  33       1.928  -4.343  11.031  1.00  3.35           C  
ATOM    505  O   THR A  33       2.404  -3.614  10.155  1.00  3.89           O  
ATOM    506  CB  THR A  33       4.218  -5.074  11.725  1.00  5.50           C  
ATOM    507  CG2 THR A  33       5.043  -5.552  12.906  1.00  5.50           C  
ATOM    508  OG1 THR A  33       4.213  -6.114  10.776  1.00  5.50           O  
ATOM    509  H   THR A  33       2.118  -6.810  12.357  1.00  4.92           H  
ATOM    510  HA  THR A  33       2.819  -3.975  12.903  1.00  4.63           H  
ATOM    511  HB  THR A  33       4.653  -4.176  11.299  1.00  6.60           H  
ATOM    512  HG1 THR A  33       3.879  -5.768   9.935  1.00  6.60           H  
ATOM    513 1HG2 THR A  33       6.054  -5.752  12.584  1.00  6.60           H  
ATOM    514 2HG2 THR A  33       5.048  -4.807  13.662  1.00  6.60           H  
ATOM    515 3HG2 THR A  33       4.608  -6.458  13.310  1.00  6.60           H  
ATOM    516  N   ASP A  34       0.690  -4.843  10.959  1.00  2.38           N  
ATOM    517  CA  ASP A  34      -0.225  -4.499   9.880  1.00  1.90           C  
ATOM    518  C   ASP A  34      -0.960  -3.194  10.183  1.00  1.98           C  
ATOM    519  O   ASP A  34      -0.811  -2.612  11.253  1.00  1.83           O  
ATOM    520  CB  ASP A  34      -1.222  -5.676   9.701  1.00  2.85           C  
ATOM    521  CG  ASP A  34      -2.058  -5.754   8.365  1.00  2.85           C  
ATOM    522  OD1 ASP A  34      -2.234  -4.737   7.708  1.00  2.85           O  
ATOM    523  OD2 ASP A  34      -2.514  -6.816   8.046  1.00  2.85           O1-
ATOM    524  H   ASP A  34       0.346  -5.463  11.700  1.00  2.86           H  
ATOM    525  HA  ASP A  34       0.350  -4.369   8.963  1.00  2.28           H  
ATOM    526 1HB  ASP A  34      -0.655  -6.603   9.784  1.00  3.42           H  
ATOM    527 2HB  ASP A  34      -1.918  -5.671  10.545  1.00  3.42           H  
ATOM    528  N   ARG A  35      -1.802  -2.770   9.254  1.00  2.57           N  
ATOM    529  CA  ARG A  35      -2.602  -1.566   9.371  1.00  3.07           C  
ATOM    530  C   ARG A  35      -4.091  -1.825   9.101  1.00  3.16           C  
ATOM    531  O   ARG A  35      -4.948  -0.992   9.432  1.00  4.15           O  
ATOM    532  CB  ARG A  35      -2.070  -0.537   8.414  1.00  4.10           C  
ATOM    533  CG  ARG A  35      -0.731   0.007   8.756  1.00  4.10           C  
ATOM    534  CD  ARG A  35      -0.303   1.093   7.847  1.00  4.10           C  
ATOM    535  NE  ARG A  35      -0.219   0.607   6.476  1.00  4.10           N  
ATOM    536  CZ  ARG A  35       0.823  -0.101   5.939  1.00  4.10           C  
ATOM    537  NH1 ARG A  35       1.888  -0.414   6.674  1.00  4.10           N1+
ATOM    538  NH2 ARG A  35       0.781  -0.515   4.672  1.00  4.10           N  
ATOM    539  H   ARG A  35      -1.865  -3.322   8.408  1.00  3.08           H  
ATOM    540  HA  ARG A  35      -2.495  -1.182  10.387  1.00  3.68           H  
ATOM    541 1HB  ARG A  35      -1.996  -0.989   7.459  1.00  4.92           H  
ATOM    542 2HB  ARG A  35      -2.738   0.264   8.343  1.00  4.92           H  
ATOM    543 1HG  ARG A  35      -0.785   0.428   9.751  1.00  4.92           H  
ATOM    544 2HG  ARG A  35       0.007  -0.789   8.738  1.00  4.92           H  
ATOM    545 1HD  ARG A  35      -1.038   1.898   7.879  1.00  4.92           H  
ATOM    546 2HD  ARG A  35       0.662   1.492   8.149  1.00  4.92           H  
ATOM    547  HE  ARG A  35      -1.020   0.840   5.873  1.00  4.92           H  
ATOM    548 1HH1 ARG A  35       1.972  -0.118   7.666  1.00  4.92           H  
ATOM    549 2HH1 ARG A  35       2.635  -0.948   6.271  1.00  4.92           H  
ATOM    550 1HH2 ARG A  35      -0.042  -0.325   4.067  1.00  4.92           H  
ATOM    551 2HH2 ARG A  35       1.547  -1.049   4.303  1.00  4.92           H  
ATOM    552  N   GLY A  36      -4.414  -2.978   8.497  1.00  2.20           N  
ATOM    553  CA  GLY A  36      -5.808  -3.276   8.190  1.00  2.31           C  
ATOM    554  C   GLY A  36      -6.393  -2.248   7.236  1.00  2.65           C  
ATOM    555  O   GLY A  36      -5.974  -2.134   6.080  1.00  2.04           O  
ATOM    556  H   GLY A  36      -3.685  -3.653   8.230  1.00  2.64           H  
ATOM    557 1HA  GLY A  36      -5.868  -4.269   7.744  1.00  2.77           H  
ATOM    558 2HA  GLY A  36      -6.388  -3.300   9.112  1.00  2.77           H  
ATOM    559  N   GLY A  37      -7.388  -1.504   7.710  1.00  3.68           N  
ATOM    560  CA  GLY A  37      -8.051  -0.488   6.893  1.00  4.17           C  
ATOM    561  C   GLY A  37      -7.056   0.537   6.344  1.00  3.49           C  
ATOM    562  O   GLY A  37      -7.239   1.062   5.244  1.00  3.53           O  
ATOM    563  H   GLY A  37      -7.678  -1.638   8.670  1.00  4.42           H  
ATOM    564 1HA  GLY A  37      -8.573  -0.971   6.069  1.00  5.00           H  
ATOM    565 2HA  GLY A  37      -8.804   0.023   7.494  1.00  5.00           H  
ATOM    566  N   ASP A  38      -5.970   0.789   7.080  1.00  3.17           N  
ATOM    567  CA  ASP A  38      -4.964   1.741   6.638  1.00  2.50           C  
ATOM    568  C   ASP A  38      -3.834   1.085   5.840  1.00  1.95           C  
ATOM    569  O   ASP A  38      -2.825   1.728   5.520  1.00  1.83           O  
ATOM    570  CB  ASP A  38      -4.411   2.528   7.826  1.00  3.77           C  
ATOM    571  CG  ASP A  38      -5.393   3.525   8.400  1.00  3.77           C  
ATOM    572  OD1 ASP A  38      -6.208   4.052   7.672  1.00  3.77           O  
ATOM    573  OD2 ASP A  38      -5.331   3.774   9.567  1.00  3.77           O1-
ATOM    574  H   ASP A  38      -5.848   0.338   7.993  1.00  3.80           H  
ATOM    575  HA  ASP A  38      -5.450   2.462   5.982  1.00  3.00           H  
ATOM    576 1HB  ASP A  38      -4.178   1.844   8.631  1.00  4.52           H  
ATOM    577 2HB  ASP A  38      -3.504   3.024   7.544  1.00  4.52           H  
ATOM    578  N   SER A  39      -3.998  -0.194   5.475  1.00  2.25           N  
ATOM    579  CA  SER A  39      -2.979  -0.916   4.715  1.00  2.55           C  
ATOM    580  C   SER A  39      -2.693  -0.280   3.365  1.00  3.00           C  
ATOM    581  O   SER A  39      -1.550  -0.317   2.891  1.00  3.30           O  
ATOM    582  CB  SER A  39      -3.401  -2.356   4.517  1.00  3.45           C  
ATOM    583  OG  SER A  39      -4.567  -2.434   3.746  1.00  3.45           O  
ATOM    584  H   SER A  39      -4.840  -0.702   5.741  1.00  2.70           H  
ATOM    585  HA  SER A  39      -2.062  -0.927   5.280  1.00  3.06           H  
ATOM    586 1HB  SER A  39      -2.599  -2.891   4.017  1.00  4.14           H  
ATOM    587 2HB  SER A  39      -3.560  -2.836   5.485  1.00  4.14           H  
ATOM    588  HG  SER A  39      -5.305  -2.344   4.390  1.00  4.14           H  
ATOM    589  N   GLY A  40      -3.668   0.439   2.803  1.00  3.48           N  
ATOM    590  CA  GLY A  40      -3.491   1.141   1.539  1.00  4.08           C  
ATOM    591  C   GLY A  40      -2.337   2.157   1.581  1.00  3.56           C  
ATOM    592  O   GLY A  40      -1.773   2.492   0.540  1.00  3.19           O  
ATOM    593  H   GLY A  40      -4.591   0.416   3.222  1.00  4.18           H  
ATOM    594 1HA  GLY A  40      -3.306   0.413   0.750  1.00  4.90           H  
ATOM    595 2HA  GLY A  40      -4.420   1.651   1.283  1.00  4.90           H  
ATOM    596  N   GLY A  41      -2.035   2.710   2.765  1.00  3.61           N  
ATOM    597  CA  GLY A  41      -0.941   3.673   2.936  1.00  3.31           C  
ATOM    598  C   GLY A  41      -1.272   5.127   2.573  1.00  2.88           C  
ATOM    599  O   GLY A  41      -0.399   5.997   2.658  1.00  2.89           O  
ATOM    600  H   GLY A  41      -2.515   2.386   3.610  1.00  4.33           H  
ATOM    601 1HA  GLY A  41      -0.614   3.633   3.973  1.00  3.97           H  
ATOM    602 2HA  GLY A  41      -0.091   3.341   2.340  1.00  3.97           H  
ATOM    603  N   GLY A  42      -2.502   5.402   2.148  1.00  2.82           N  
ATOM    604  CA  GLY A  42      -2.888   6.760   1.769  1.00  2.83           C  
ATOM    605  C   GLY A  42      -3.304   7.590   2.980  1.00  2.94           C  
ATOM    606  O   GLY A  42      -3.911   7.076   3.925  1.00  2.79           O  
ATOM    607  H   GLY A  42      -3.162   4.644   2.081  1.00  3.38           H  
ATOM    608 1HA  GLY A  42      -2.051   7.244   1.265  1.00  3.40           H  
ATOM    609 2HA  GLY A  42      -3.706   6.718   1.057  1.00  3.40           H  
ATOM    610  N   ASP A  43      -3.170   8.910   2.879  1.00  3.46           N  
ATOM    611  CA  ASP A  43      -3.492   9.842   3.950  1.00  3.75           C  
ATOM    612  C   ASP A  43      -4.960  10.240   4.005  1.00  4.60           C  
ATOM    613  O   ASP A  43      -5.350  11.201   4.670  1.00  4.60           O  
ATOM    614  CB  ASP A  43      -2.548  11.035   3.851  1.00  5.13           C  
ATOM    615  CG  ASP A  43      -2.622  11.682   2.503  1.00  5.13           C  
ATOM    616  OD1 ASP A  43      -3.187  11.055   1.602  1.00  5.13           O  
ATOM    617  OD2 ASP A  43      -2.098  12.757   2.334  1.00  5.13           O1-
ATOM    618  H   ASP A  43      -2.766   9.326   2.037  1.00  4.15           H  
ATOM    619  HA  ASP A  43      -3.257   9.349   4.896  1.00  4.50           H  
ATOM    620 1HB  ASP A  43      -2.799  11.769   4.619  1.00  6.16           H  
ATOM    621 2HB  ASP A  43      -1.525  10.701   4.047  1.00  6.16           H  
ATOM    622  N   ARG A  44      -5.776   9.441   3.334  1.00  5.63           N  
ATOM    623  CA  ARG A  44      -7.216   9.563   3.332  1.00  6.68           C  
ATOM    624  C   ARG A  44      -7.799   8.489   4.254  1.00  6.66           C  
ATOM    625  O   ARG A  44      -9.016   8.306   4.328  1.00  6.82           O  
ATOM    626  CB  ARG A  44      -7.773   9.418   1.926  1.00  8.93           C  
ATOM    627  CG  ARG A  44      -7.844  10.712   1.097  1.00  8.93           C  
ATOM    628  CD  ARG A  44      -6.506  11.253   0.703  1.00  8.93           C  
ATOM    629  NE  ARG A  44      -6.653  12.403  -0.184  1.00  8.93           N  
ATOM    630  CZ  ARG A  44      -5.647  13.160  -0.683  1.00  8.93           C  
ATOM    631  NH1 ARG A  44      -4.383  12.900  -0.396  1.00  8.93           N1+
ATOM    632  NH2 ARG A  44      -5.940  14.180  -1.478  1.00  8.93           N  
ATOM    633  H   ARG A  44      -5.351   8.697   2.805  1.00  6.76           H  
ATOM    634  HA  ARG A  44      -7.491  10.544   3.721  1.00  8.02           H  
ATOM    635 1HB  ARG A  44      -7.166   8.701   1.375  1.00 10.72           H  
ATOM    636 2HB  ARG A  44      -8.783   9.014   1.978  1.00 10.72           H  
ATOM    637 1HG  ARG A  44      -8.412  10.529   0.186  1.00 10.72           H  
ATOM    638 2HG  ARG A  44      -8.348  11.481   1.684  1.00 10.72           H  
ATOM    639 1HD  ARG A  44      -5.970  11.589   1.591  1.00 10.72           H  
ATOM    640 2HD  ARG A  44      -5.921  10.489   0.192  1.00 10.72           H  
ATOM    641  HE  ARG A  44      -7.596  12.657  -0.448  1.00 10.72           H  
ATOM    642 1HH1 ARG A  44      -4.112  12.118   0.227  1.00 10.72           H  
ATOM    643 2HH1 ARG A  44      -3.649  13.480  -0.767  1.00 10.72           H  
ATOM    644 1HH2 ARG A  44      -6.905  14.382  -1.706  1.00 10.72           H  
ATOM    645 2HH2 ARG A  44      -5.205  14.754  -1.860  1.00 10.72           H  
ATOM    646  N   GLY A  45      -6.904   7.779   4.960  1.00  6.55           N  
ATOM    647  CA  GLY A  45      -7.274   6.735   5.910  1.00  6.56           C  
ATOM    648  C   GLY A  45      -7.494   7.325   7.307  1.00  6.71           C  
ATOM    649  O   GLY A  45      -7.855   8.498   7.454  1.00  7.29           O  
ATOM    650  H   GLY A  45      -5.907   7.942   4.813  1.00  7.86           H  
ATOM    651 1HA  GLY A  45      -8.183   6.235   5.575  1.00  7.87           H  
ATOM    652 2HA  GLY A  45      -6.491   5.976   5.954  1.00  7.87           H  
ATOM    653  N   GLY A  46      -7.303   6.507   8.337  1.00  6.39           N  
ATOM    654  CA  GLY A  46      -7.565   6.935   9.707  1.00  6.47           C  
ATOM    655  C   GLY A  46      -6.408   7.704  10.351  1.00  5.52           C  
ATOM    656  O   GLY A  46      -5.427   8.059   9.699  1.00  5.77           O  
ATOM    657  H   GLY A  46      -6.974   5.548   8.162  1.00  7.67           H  
ATOM    658 1HA  GLY A  46      -8.462   7.552   9.720  1.00  7.76           H  
ATOM    659 2HA  GLY A  46      -7.784   6.050  10.307  1.00  7.76           H  
ATOM    660  N   GLY A  47      -6.550   7.982  11.653  1.00  4.64           N  
ATOM    661  CA  GLY A  47      -5.547   8.730  12.413  1.00  3.77           C  
ATOM    662  C   GLY A  47      -4.997   7.976  13.630  1.00  3.28           C  
ATOM    663  O   GLY A  47      -4.447   8.593  14.543  1.00  2.96           O  
ATOM    664  H   GLY A  47      -7.388   7.671  12.124  1.00  5.57           H  
ATOM    665 1HA  GLY A  47      -4.719   8.990  11.751  1.00  4.52           H  
ATOM    666 2HA  GLY A  47      -5.983   9.670  12.744  1.00  4.52           H  
ATOM    667  N   GLY A  48      -5.183   6.659  13.681  1.00  3.51           N  
ATOM    668  CA  GLY A  48      -4.717   5.891  14.836  1.00  3.13           C  
ATOM    669  C   GLY A  48      -3.239   5.512  14.745  1.00  2.87           C  
ATOM    670  O   GLY A  48      -2.572   5.783  13.741  1.00  3.15           O  
ATOM    671  H   GLY A  48      -5.629   6.195  12.902  1.00  4.21           H  
ATOM    672 1HA  GLY A  48      -4.888   6.468  15.744  1.00  3.76           H  
ATOM    673 2HA  GLY A  48      -5.315   4.985  14.926  1.00  3.76           H  
ATOM    674  N   GLY A  49      -2.735   4.857  15.791  1.00  2.78           N  
ATOM    675  CA  GLY A  49      -1.333   4.452  15.822  1.00  3.12           C  
ATOM    676  C   GLY A  49      -1.148   2.944  15.746  1.00  3.33           C  
ATOM    677  O   GLY A  49      -2.095   2.192  15.509  1.00  3.91           O  
ATOM    678  H   GLY A  49      -3.326   4.646  16.582  1.00  3.34           H  
ATOM    679 1HA  GLY A  49      -0.795   4.926  15.002  1.00  3.74           H  
ATOM    680 2HA  GLY A  49      -0.872   4.820  16.739  1.00  3.74           H  
ATOM    681  N   ARG A  50       0.069   2.523  16.056  1.00  3.04           N  
ATOM    682  CA  ARG A  50       0.504   1.136  16.007  1.00  3.58           C  
ATOM    683  C   ARG A  50      -0.331   0.117  16.759  1.00  3.41           C  
ATOM    684  O   ARG A  50      -0.719   0.327  17.910  1.00  3.46           O  
ATOM    685  CB  ARG A  50       1.910   0.979  16.592  1.00  4.80           C  
ATOM    686  CG  ARG A  50       3.049   1.556  15.809  1.00  4.80           C  
ATOM    687  CD  ARG A  50       4.364   1.303  16.448  1.00  4.80           C  
ATOM    688  NE  ARG A  50       4.583   2.036  17.672  1.00  4.80           N  
ATOM    689  CZ  ARG A  50       5.685   1.898  18.437  1.00  4.80           C  
ATOM    690  NH1 ARG A  50       6.629   1.051  18.067  1.00  4.80           N1+
ATOM    691  NH2 ARG A  50       5.822   2.613  19.549  1.00  4.80           N  
ATOM    692  H   ARG A  50       0.766   3.259  16.186  1.00  3.65           H  
ATOM    693  HA  ARG A  50       0.510   0.860  14.964  1.00  4.30           H  
ATOM    694 1HB  ARG A  50       1.935   1.426  17.582  1.00  5.76           H  
ATOM    695 2HB  ARG A  50       2.121  -0.082  16.719  1.00  5.76           H  
ATOM    696 1HG  ARG A  50       3.061   1.178  14.792  1.00  5.76           H  
ATOM    697 2HG  ARG A  50       2.955   2.604  15.797  1.00  5.76           H  
ATOM    698 1HD  ARG A  50       4.438   0.247  16.689  1.00  5.76           H  
ATOM    699 2HD  ARG A  50       5.141   1.574  15.758  1.00  5.76           H  
ATOM    700  HE  ARG A  50       3.875   2.695  17.964  1.00  5.76           H  
ATOM    701 1HH1 ARG A  50       6.526   0.497  17.190  1.00  5.76           H  
ATOM    702 2HH1 ARG A  50       7.460   0.930  18.627  1.00  5.76           H  
ATOM    703 1HH2 ARG A  50       5.100   3.266  19.829  1.00  5.76           H  
ATOM    704 2HH2 ARG A  50       6.651   2.508  20.115  1.00  5.76           H  
ATOM    705  N   VAL A  51      -0.529  -1.024  16.092  1.00  3.31           N  
ATOM    706  CA  VAL A  51      -1.192  -2.228  16.587  1.00  3.35           C  
ATOM    707  C   VAL A  51      -0.411  -2.843  17.738  1.00  2.53           C  
ATOM    708  O   VAL A  51      -0.973  -3.287  18.738  1.00  2.61           O  
ATOM    709  CB  VAL A  51      -1.333  -3.263  15.443  1.00  4.67           C  
ATOM    710  CG1 VAL A  51      -1.819  -4.619  15.967  1.00  4.67           C  
ATOM    711  CG2 VAL A  51      -2.327  -2.742  14.405  1.00  4.67           C  
ATOM    712  H   VAL A  51      -0.172  -1.053  15.146  1.00  3.97           H  
ATOM    713  HA  VAL A  51      -2.188  -1.947  16.948  1.00  4.02           H  
ATOM    714  HB  VAL A  51      -0.355  -3.415  14.978  1.00  5.61           H  
ATOM    715 1HG1 VAL A  51      -1.894  -5.315  15.126  1.00  5.61           H  
ATOM    716 2HG1 VAL A  51      -1.116  -5.023  16.694  1.00  5.61           H  
ATOM    717 3HG1 VAL A  51      -2.794  -4.504  16.435  1.00  5.61           H  
ATOM    718 1HG2 VAL A  51      -2.409  -3.462  13.588  1.00  5.61           H  
ATOM    719 2HG2 VAL A  51      -3.298  -2.603  14.873  1.00  5.61           H  
ATOM    720 3HG2 VAL A  51      -1.987  -1.791  14.004  1.00  5.61           H  
ATOM    721  N   ALA A  52       0.902  -2.904  17.551  1.00  2.08           N  
ATOM    722  CA  ALA A  52       1.823  -3.477  18.507  1.00  1.63           C  
ATOM    723  C   ALA A  52       3.148  -2.742  18.442  1.00  1.54           C  
ATOM    724  O   ALA A  52       3.513  -2.172  17.411  1.00  1.76           O  
ATOM    725  CB  ALA A  52       2.042  -4.949  18.222  1.00  2.46           C  
ATOM    726  H   ALA A  52       1.274  -2.546  16.685  1.00  2.50           H  
ATOM    727  HA  ALA A  52       1.407  -3.353  19.507  1.00  1.96           H  
ATOM    728 1HB  ALA A  52       2.732  -5.374  18.946  1.00  2.95           H  
ATOM    729 2HB  ALA A  52       1.092  -5.478  18.269  1.00  2.95           H  
ATOM    730 3HB  ALA A  52       2.458  -5.031  17.232  1.00  2.95           H  
ATOM    731  N   LEU A  53       3.935  -2.877  19.502  1.00  1.25           N  
ATOM    732  CA  LEU A  53       5.227  -2.211  19.612  1.00  1.21           C  
ATOM    733  C   LEU A  53       6.312  -2.875  18.787  1.00  1.16           C  
ATOM    734  O   LEU A  53       7.457  -2.431  18.775  1.00  1.22           O  
ATOM    735  CB  LEU A  53       5.679  -2.192  21.080  1.00  1.71           C  
ATOM    736  CG  LEU A  53       4.804  -1.389  22.084  1.00  1.71           C  
ATOM    737  CD1 LEU A  53       5.351  -1.618  23.488  1.00  1.71           C  
ATOM    738  CD2 LEU A  53       4.819   0.097  21.738  1.00  1.71           C  
ATOM    739  H   LEU A  53       3.594  -3.406  20.295  1.00  1.50           H  
ATOM    740  HA  LEU A  53       5.121  -1.194  19.243  1.00  1.45           H  
ATOM    741 1HB  LEU A  53       5.728  -3.219  21.434  1.00  2.05           H  
ATOM    742 2HB  LEU A  53       6.685  -1.774  21.121  1.00  2.05           H  
ATOM    743  HG  LEU A  53       3.780  -1.752  22.053  1.00  2.05           H  
ATOM    744 1HD1 LEU A  53       4.745  -1.074  24.212  1.00  2.05           H  
ATOM    745 2HD1 LEU A  53       5.323  -2.682  23.722  1.00  2.05           H  
ATOM    746 3HD1 LEU A  53       6.381  -1.264  23.539  1.00  2.05           H  
ATOM    747 1HD2 LEU A  53       4.211   0.640  22.461  1.00  2.05           H  
ATOM    748 2HD2 LEU A  53       5.844   0.466  21.777  1.00  2.05           H  
ATOM    749 3HD2 LEU A  53       4.412   0.260  20.748  1.00  2.05           H  
ATOM    750  N   THR A  54       5.944  -3.939  18.080  1.00  1.15           N  
ATOM    751  CA  THR A  54       6.857  -4.647  17.215  1.00  1.14           C  
ATOM    752  C   THR A  54       6.891  -3.947  15.862  1.00  1.31           C  
ATOM    753  O   THR A  54       7.710  -4.276  15.004  1.00  1.24           O  
ATOM    754  CB  THR A  54       6.416  -6.105  17.029  1.00  1.60           C  
ATOM    755  CG2 THR A  54       6.252  -6.750  18.391  1.00  1.60           C  
ATOM    756  OG1 THR A  54       5.152  -6.144  16.362  1.00  1.60           O  
ATOM    757  H   THR A  54       4.993  -4.273  18.139  1.00  1.38           H  
ATOM    758  HA  THR A  54       7.857  -4.621  17.649  1.00  1.37           H  
ATOM    759  HB  THR A  54       7.158  -6.648  16.444  1.00  1.92           H  
ATOM    760  HG1 THR A  54       5.277  -5.923  15.428  1.00  1.92           H  
ATOM    761 1HG2 THR A  54       5.935  -7.782  18.269  1.00  1.92           H  
ATOM    762 2HG2 THR A  54       7.205  -6.722  18.916  1.00  1.92           H  
ATOM    763 3HG2 THR A  54       5.505  -6.213  18.967  1.00  1.92           H  
ATOM    764  N   ALA A  55       5.967  -3.003  15.652  1.00  1.64           N  
ATOM    765  CA  ALA A  55       5.890  -2.258  14.418  1.00  1.87           C  
ATOM    766  C   ALA A  55       6.819  -1.053  14.488  1.00  1.57           C  
ATOM    767  O   ALA A  55       6.711  -0.254  15.418  1.00  1.58           O  
ATOM    768  CB  ALA A  55       4.486  -1.795  14.177  1.00  2.53           C  
ATOM    769  H   ALA A  55       5.298  -2.780  16.394  1.00  1.97           H  
ATOM    770  HA  ALA A  55       6.170  -2.915  13.607  1.00  2.24           H  
ATOM    771 1HB  ALA A  55       4.462  -1.279  13.256  1.00  3.03           H  
ATOM    772 2HB  ALA A  55       3.844  -2.640  14.152  1.00  3.03           H  
ATOM    773 3HB  ALA A  55       4.175  -1.161  14.972  1.00  3.03           H  
ATOM    774  N   PRO A  56       7.789  -0.907  13.588  1.00  1.42           N  
ATOM    775  CA  PRO A  56       8.713   0.211  13.564  1.00  1.20           C  
ATOM    776  C   PRO A  56       8.025   1.576  13.692  1.00  1.68           C  
ATOM    777  O   PRO A  56       8.742   2.484  14.106  1.00  2.71           O  
ATOM    778  CB  PRO A  56       9.364   0.012  12.207  1.00  1.80           C  
ATOM    779  CG  PRO A  56       9.336  -1.468  11.974  1.00  1.80           C  
ATOM    780  CD  PRO A  56       8.042  -1.930  12.542  1.00  1.80           C  
ATOM    781  HA  PRO A  56       9.452   0.077  14.370  1.00  1.44           H  
ATOM    782 1HB  PRO A  56       8.883   0.590  11.416  1.00  2.16           H  
ATOM    783 2HB  PRO A  56      10.352   0.354  12.301  1.00  2.16           H  
ATOM    784 1HG  PRO A  56       9.424  -1.693  10.899  1.00  2.16           H  
ATOM    785 2HG  PRO A  56      10.204  -1.934  12.464  1.00  2.16           H  
ATOM    786 1HD  PRO A  56       7.264  -1.946  11.788  1.00  2.16           H  
ATOM    787 2HD  PRO A  56       8.224  -2.924  12.980  1.00  2.16           H  
ATOM    788  N   GLY A  57       7.259   1.802  12.625  1.00  1.24           N  
ATOM    789  CA  GLY A  57       5.998   2.521  12.735  1.00  1.64           C  
ATOM    790  C   GLY A  57       5.119   2.020  11.614  1.00  3.00           C  
ATOM    791  O   GLY A  57       4.215   2.693  11.128  1.00  3.56           O  
ATOM    792  H   GLY A  57       7.807   2.178  11.861  1.00  1.49           H  
ATOM    793 1HA  GLY A  57       6.162   3.595  12.642  1.00  1.97           H  
ATOM    794 2HA  GLY A  57       5.533   2.338  13.698  1.00  1.97           H  
ATOM    795  N   ALA A  58       5.374   0.788  11.217  1.00  3.62           N  
ATOM    796  CA  ALA A  58       4.663   0.135  10.126  1.00  4.97           C  
ATOM    797  C   ALA A  58       3.163   0.094  10.341  1.00  5.56           C  
ATOM    798  O   ALA A  58       2.383   0.212   9.406  1.00  6.62           O  
ATOM    799  CB  ALA A  58       5.172  -1.277   9.952  1.00  6.42           C  
ATOM    800  H   ALA A  58       6.140   0.311  11.687  1.00  4.34           H  
ATOM    801  HA  ALA A  58       4.851   0.703   9.214  1.00  5.96           H  
ATOM    802 1HB  ALA A  58       4.654  -1.750   9.117  1.00  7.70           H  
ATOM    803 2HB  ALA A  58       6.241  -1.258   9.754  1.00  7.70           H  
ATOM    804 3HB  ALA A  58       4.976  -1.842  10.857  1.00  7.70           H  
ATOM    805  N   ALA A  59       2.757  -0.099  11.585  1.00  5.11           N  
ATOM    806  CA  ALA A  59       1.353  -0.201  11.897  1.00  6.02           C  
ATOM    807  C   ALA A  59       0.667   1.159  12.129  1.00  5.95           C  
ATOM    808  O   ALA A  59      -0.537   1.191  12.378  1.00  6.80           O  
ATOM    809  CB  ALA A  59       1.177  -1.102  13.090  1.00  8.06           C  
ATOM    810  H   ALA A  59       3.435  -0.207  12.311  1.00  6.13           H  
ATOM    811  HA  ALA A  59       0.862  -0.677  11.055  1.00  7.22           H  
ATOM    812 1HB  ALA A  59       0.120  -1.212  13.266  1.00  9.68           H  
ATOM    813 2HB  ALA A  59       1.603  -2.062  12.873  1.00  9.68           H  
ATOM    814 3HB  ALA A  59       1.667  -0.683  13.940  1.00  9.68           H  
ATOM    815  N   ASP A  60       1.397   2.281  12.099  1.00  5.05           N  
ATOM    816  CA  ASP A  60       0.739   3.567  12.347  1.00  5.00           C  
ATOM    817  C   ASP A  60      -0.027   4.029  11.123  1.00  5.89           C  
ATOM    818  O   ASP A  60       0.363   3.760   9.987  1.00  6.35           O  
ATOM    819  CB  ASP A  60       1.735   4.673  12.700  1.00  7.02           C  
ATOM    820  CG  ASP A  60       2.353   4.685  14.097  1.00  7.02           C  
ATOM    821  OD1 ASP A  60       1.711   4.368  15.108  1.00  7.02           O  
ATOM    822  OD2 ASP A  60       3.521   5.012  14.137  1.00  7.02           O1-
ATOM    823  H   ASP A  60       2.390   2.264  11.852  1.00  6.06           H  
ATOM    824  HA  ASP A  60       0.033   3.448  13.160  1.00  6.00           H  
ATOM    825 1HB  ASP A  60       2.558   4.575  12.023  1.00  8.42           H  
ATOM    826 2HB  ASP A  60       1.273   5.644  12.501  1.00  8.42           H  
ATOM    827  N   ALA A  61      -1.090   4.794  11.339  1.00  6.27           N  
ATOM    828  CA  ALA A  61      -1.826   5.353  10.226  1.00  7.02           C  
ATOM    829  C   ALA A  61      -0.917   6.296   9.424  1.00  6.41           C  
ATOM    830  O   ALA A  61      -0.172   7.086  10.015  1.00  5.37           O  
ATOM    831  CB  ALA A  61      -3.049   6.100  10.727  1.00  9.53           C  
ATOM    832  H   ALA A  61      -1.424   5.010  12.286  1.00  7.52           H  
ATOM    833  HA  ALA A  61      -2.149   4.524   9.605  1.00  8.42           H  
ATOM    834 1HB  ALA A  61      -3.606   6.493   9.897  1.00 11.43           H  
ATOM    835 2HB  ALA A  61      -3.686   5.415  11.289  1.00 11.43           H  
ATOM    836 3HB  ALA A  61      -2.743   6.918  11.375  1.00 11.43           H  
ATOM    837  N   PRO A  62      -1.061   6.354   8.091  1.00  7.15           N  
ATOM    838  CA  PRO A  62      -0.290   7.165   7.164  1.00  6.97           C  
ATOM    839  C   PRO A  62      -0.624   8.638   7.225  1.00  6.43           C  
ATOM    840  O   PRO A  62      -1.138   9.207   6.269  1.00  6.62           O  
ATOM    841  CB  PRO A  62      -0.703   6.578   5.823  1.00 10.46           C  
ATOM    842  CG  PRO A  62      -2.096   6.122   6.059  1.00 10.46           C  
ATOM    843  CD  PRO A  62      -2.082   5.547   7.426  1.00 10.46           C  
ATOM    844  HA  PRO A  62       0.774   7.004   7.342  1.00  8.36           H  
ATOM    845 1HB  PRO A  62      -0.625   7.333   5.024  1.00 12.55           H  
ATOM    846 2HB  PRO A  62      -0.040   5.765   5.543  1.00 12.55           H  
ATOM    847 1HG  PRO A  62      -2.771   6.985   6.015  1.00 12.55           H  
ATOM    848 2HG  PRO A  62      -2.424   5.415   5.288  1.00 12.55           H  
ATOM    849 1HD  PRO A  62      -3.078   5.666   7.867  1.00 12.55           H  
ATOM    850 2HD  PRO A  62      -1.754   4.498   7.367  1.00 12.55           H  
ATOM    851  N   GLY A  63      -0.320   9.250   8.360  1.00  5.88           N  
ATOM    852  CA  GLY A  63      -0.541  10.672   8.597  1.00  5.35           C  
ATOM    853  C   GLY A  63      -0.174  11.499   7.372  1.00  4.96           C  
ATOM    854  O   GLY A  63      -0.963  12.313   6.884  1.00  5.48           O  
ATOM    855  H   GLY A  63       0.068   8.673   9.107  1.00  7.06           H  
ATOM    856 1HA  GLY A  63      -1.588  10.834   8.852  1.00  6.42           H  
ATOM    857 2HA  GLY A  63       0.053  10.994   9.453  1.00  6.42           H  
ATOM    858  N   ALA A  64       1.058  11.328   6.906  1.00  4.20           N  
ATOM    859  CA  ALA A  64       1.558  12.052   5.754  1.00  3.74           C  
ATOM    860  C   ALA A  64       2.654  11.233   5.072  1.00  4.32           C  
ATOM    861  O   ALA A  64       3.245  10.353   5.702  1.00  4.95           O  
ATOM    862  CB  ALA A  64       2.042  13.415   6.176  1.00  5.42           C  
ATOM    863  H   ALA A  64       1.644  10.639   7.359  1.00  5.04           H  
ATOM    864  HA  ALA A  64       0.737  12.172   5.043  1.00  4.49           H  
ATOM    865 1HB  ALA A  64       2.366  13.931   5.321  1.00  6.50           H  
ATOM    866 2HB  ALA A  64       1.223  13.961   6.642  1.00  6.50           H  
ATOM    867 3HB  ALA A  64       2.849  13.319   6.872  1.00  6.50           H  
ATOM    868  N   GLY A  65       2.906  11.504   3.784  1.00  4.24           N  
ATOM    869  CA  GLY A  65       3.921  10.777   3.012  1.00  4.81           C  
ATOM    870  C   GLY A  65       5.212  11.536   2.705  1.00  4.28           C  
ATOM    871  O   GLY A  65       5.723  12.304   3.517  1.00  3.51           O  
ATOM    872  H   GLY A  65       2.382  12.236   3.323  1.00  5.09           H  
ATOM    873 1HA  GLY A  65       4.170   9.865   3.550  1.00  5.77           H  
ATOM    874 2HA  GLY A  65       3.475  10.454   2.073  1.00  5.77           H  
ATOM    875  N   ALA A  66       5.794  11.211   1.543  1.00  4.79           N  
ATOM    876  CA  ALA A  66       7.085  11.741   1.091  1.00  4.55           C  
ATOM    877  C   ALA A  66       7.117  13.233   0.853  1.00  3.42           C  
ATOM    878  O   ALA A  66       8.047  13.930   1.278  1.00  3.11           O  
ATOM    879  CB  ALA A  66       7.481  11.065  -0.213  1.00  6.47           C  
ATOM    880  H   ALA A  66       5.311  10.559   0.944  1.00  5.75           H  
ATOM    881  HA  ALA A  66       7.817  11.523   1.860  1.00  5.46           H  
ATOM    882 1HB  ALA A  66       8.459  11.432  -0.514  1.00  7.76           H  
ATOM    883 2HB  ALA A  66       7.523   9.995  -0.098  1.00  7.76           H  
ATOM    884 3HB  ALA A  66       6.756  11.310  -0.978  1.00  7.76           H  
ATOM    885  N   THR A  67       6.035  13.762   0.311  1.00  3.09           N  
ATOM    886  CA  THR A  67       5.959  15.143  -0.143  1.00  2.17           C  
ATOM    887  C   THR A  67       5.859  16.125   1.001  1.00  1.49           C  
ATOM    888  O   THR A  67       6.747  16.978   1.007  1.00  1.89           O  
ATOM    889  CB  THR A  67       4.776  15.304  -1.108  1.00  3.41           C  
ATOM    890  CG2 THR A  67       4.980  14.385  -2.325  1.00  3.41           C  
ATOM    891  OG1 THR A  67       3.559  14.940  -0.433  1.00  3.41           O  
ATOM    892  H   THR A  67       5.243  13.171   0.117  1.00  3.71           H  
ATOM    893  HA  THR A  67       6.874  15.366  -0.694  1.00  2.60           H  
ATOM    894  HB  THR A  67       4.706  16.342  -1.433  1.00  4.09           H  
ATOM    895  HG1 THR A  67       2.803  15.238  -0.954  1.00  4.09           H  
ATOM    896 1HG2 THR A  67       4.141  14.497  -3.012  1.00  4.09           H  
ATOM    897 2HG2 THR A  67       5.904  14.662  -2.834  1.00  4.09           H  
ATOM    898 3HG2 THR A  67       5.046  13.349  -2.008  1.00  4.09           H  
ATOM    899  N   ALA A  68       5.599  15.483   2.124  1.00  1.26           N  
ATOM    900  CA  ALA A  68       5.048  16.210   3.217  1.00  0.98           C  
ATOM    901  C   ALA A  68       6.215  16.628   4.075  1.00  1.61           C  
ATOM    902  O   ALA A  68       6.096  17.505   4.927  1.00  2.22           O  
ATOM    903  CB  ALA A  68       4.071  15.367   3.981  1.00  1.48           C  
ATOM    904  H   ALA A  68       6.428  14.990   2.440  1.00  1.51           H  
ATOM    905  HA  ALA A  68       4.553  17.103   2.841  1.00  1.18           H  
ATOM    906 1HB  ALA A  68       3.678  15.944   4.818  1.00  1.78           H  
ATOM    907 2HB  ALA A  68       3.257  15.077   3.318  1.00  1.78           H  
ATOM    908 3HB  ALA A  68       4.576  14.475   4.351  1.00  1.78           H  
ATOM    909  N   GLY A  69       7.334  15.903   3.921  1.00  1.99           N  
ATOM    910  CA  GLY A  69       8.533  16.175   4.717  1.00  2.84           C  
ATOM    911  C   GLY A  69       8.494  15.609   6.143  1.00  3.18           C  
ATOM    912  O   GLY A  69       9.404  15.854   6.938  1.00  3.85           O  
ATOM    913  H   GLY A  69       7.391  15.196   3.175  1.00  2.39           H  
ATOM    914 1HA  GLY A  69       9.396  15.764   4.194  1.00  3.41           H  
ATOM    915 2HA  GLY A  69       8.686  17.255   4.764  1.00  3.41           H  
ATOM    916  N   ILE A  70       7.446  14.870   6.468  1.00  3.03           N  
ATOM    917  CA  ILE A  70       7.242  14.316   7.799  1.00  3.60           C  
ATOM    918  C   ILE A  70       8.353  13.317   8.187  1.00  2.93           C  
ATOM    919  O   ILE A  70       8.715  12.412   7.413  1.00  2.43           O  
ATOM    920  CB  ILE A  70       5.822  13.677   7.873  1.00  4.81           C  
ATOM    921  CG1 ILE A  70       5.433  13.350   9.347  1.00  4.81           C  
ATOM    922  CG2 ILE A  70       5.762  12.427   7.007  1.00  4.81           C  
ATOM    923  CD1 ILE A  70       3.946  12.980   9.571  1.00  4.81           C  
ATOM    924  H   ILE A  70       6.752  14.727   5.752  1.00  3.64           H  
ATOM    925  HA  ILE A  70       7.275  15.139   8.515  1.00  4.32           H  
ATOM    926  HB  ILE A  70       5.095  14.399   7.493  1.00  5.77           H  
ATOM    927 1HG1 ILE A  70       6.030  12.542   9.684  1.00  5.77           H  
ATOM    928 2HG1 ILE A  70       5.656  14.222   9.964  1.00  5.77           H  
ATOM    929 1HG2 ILE A  70       4.780  11.994   7.022  1.00  5.77           H  
ATOM    930 2HG2 ILE A  70       6.017  12.676   5.981  1.00  5.77           H  
ATOM    931 3HG2 ILE A  70       6.443  11.718   7.373  1.00  5.77           H  
ATOM    932 1HD1 ILE A  70       3.789  12.779  10.632  1.00  5.77           H  
ATOM    933 2HD1 ILE A  70       3.309  13.811   9.263  1.00  5.77           H  
ATOM    934 3HD1 ILE A  70       3.681  12.091   9.004  1.00  5.77           H  
ATOM    935  N   HIS A  71       8.874  13.461   9.412  1.00  3.06           N  
ATOM    936  CA  HIS A  71       9.936  12.597   9.905  1.00  2.77           C  
ATOM    937  C   HIS A  71       9.496  11.159  10.073  1.00  2.91           C  
ATOM    938  O   HIS A  71      10.288  10.238   9.888  1.00  2.62           O  
ATOM    939  CB  HIS A  71      10.384  13.140  11.249  1.00  3.99           C  
ATOM    940  CG  HIS A  71       9.245  13.155  12.187  1.00  3.99           C  
ATOM    941  CD2 HIS A  71       8.926  12.363  13.239  1.00  3.99           C  
ATOM    942  ND1 HIS A  71       8.227  14.094  12.086  1.00  3.99           N  
ATOM    943  CE1 HIS A  71       7.333  13.871  13.038  1.00  3.99           C  
ATOM    944  NE2 HIS A  71       7.735  12.830  13.752  1.00  3.99           N  
ATOM    945  H   HIS A  71       8.537  14.197  10.034  1.00  3.67           H  
ATOM    946  HA  HIS A  71      10.777  12.618   9.211  1.00  3.32           H  
ATOM    947 1HB  HIS A  71      11.171  12.507  11.663  1.00  4.79           H  
ATOM    948 2HB  HIS A  71      10.777  14.149  11.139  1.00  4.79           H  
ATOM    949  HD2 HIS A  71       9.503  11.514  13.606  1.00  4.79           H  
ATOM    950  HE1 HIS A  71       6.425  14.447  13.207  1.00  4.79           H  
ATOM    951  HE2 HIS A  71       7.248  12.433  14.548  1.00  4.79           H  
ATOM    952  N   TRP A  72       8.210  10.962  10.321  1.00  3.36           N  
ATOM    953  CA  TRP A  72       7.672   9.635  10.503  1.00  3.53           C  
ATOM    954  C   TRP A  72       7.908   8.782   9.278  1.00  3.11           C  
ATOM    955  O   TRP A  72       8.345   7.638   9.391  1.00  2.96           O  
ATOM    956  CB  TRP A  72       6.181   9.736  10.804  1.00  4.87           C  
ATOM    957  CG  TRP A  72       5.494   8.446  10.882  1.00  4.87           C  
ATOM    958  CD1 TRP A  72       5.397   7.626  11.967  1.00  4.87           C  
ATOM    959  CD2 TRP A  72       4.738   7.818   9.821  1.00  4.87           C  
ATOM    960  CE2 TRP A  72       4.242   6.622  10.330  1.00  4.87           C  
ATOM    961  CE3 TRP A  72       4.447   8.180   8.487  1.00  4.87           C  
ATOM    962  NE1 TRP A  72       4.651   6.525  11.663  1.00  4.87           N  
ATOM    963  CZ2 TRP A  72       3.463   5.774   9.556  1.00  4.87           C  
ATOM    964  CZ3 TRP A  72       3.674   7.340   7.730  1.00  4.87           C  
ATOM    965  CH2 TRP A  72       3.201   6.164   8.257  1.00  4.87           C  
ATOM    966  H   TRP A  72       7.619  11.763  10.484  1.00  4.03           H  
ATOM    967  HA  TRP A  72       8.174   9.173  11.356  1.00  4.24           H  
ATOM    968 1HB  TRP A  72       6.034  10.265  11.745  1.00  5.85           H  
ATOM    969 2HB  TRP A  72       5.695  10.309  10.030  1.00  5.85           H  
ATOM    970  HD1 TRP A  72       5.843   7.826  12.939  1.00  5.85           H  
ATOM    971  HE1 TRP A  72       4.420   5.766  12.356  1.00  5.85           H  
ATOM    972  HE3 TRP A  72       4.813   9.114   8.063  1.00  5.85           H  
ATOM    973  HZ2 TRP A  72       3.065   4.830   9.923  1.00  5.85           H  
ATOM    974  HZ3 TRP A  72       3.449   7.632   6.699  1.00  5.85           H  
ATOM    975  HH2 TRP A  72       2.605   5.531   7.643  1.00  5.85           H  
ATOM    976  N   TYR A  73       7.606   9.337   8.115  1.00  2.94           N  
ATOM    977  CA  TYR A  73       7.737   8.652   6.854  1.00  2.60           C  
ATOM    978  C   TYR A  73       9.194   8.274   6.583  1.00  2.00           C  
ATOM    979  O   TYR A  73       9.472   7.145   6.174  1.00  1.78           O  
ATOM    980  CB  TYR A  73       7.127   9.495   5.749  1.00  3.78           C  
ATOM    981  CG  TYR A  73       7.169   8.899   4.425  1.00  3.78           C  
ATOM    982  CD1 TYR A  73       6.237   7.930   4.051  1.00  3.78           C  
ATOM    983  CD2 TYR A  73       8.115   9.322   3.565  1.00  3.78           C  
ATOM    984  CE1 TYR A  73       6.285   7.401   2.780  1.00  3.78           C  
ATOM    985  CE2 TYR A  73       8.161   8.811   2.331  1.00  3.78           C  
ATOM    986  CZ  TYR A  73       7.257   7.862   1.920  1.00  3.78           C  
ATOM    987  OH  TYR A  73       7.386   7.389   0.653  1.00  3.78           O  
ATOM    988  H   TYR A  73       7.281  10.292   8.105  1.00  3.53           H  
ATOM    989  HA  TYR A  73       7.166   7.729   6.912  1.00  3.12           H  
ATOM    990 1HB  TYR A  73       6.084   9.696   5.983  1.00  4.53           H  
ATOM    991 2HB  TYR A  73       7.643  10.456   5.700  1.00  4.53           H  
ATOM    992  HD1 TYR A  73       5.476   7.599   4.759  1.00  4.53           H  
ATOM    993  HD2 TYR A  73       8.838  10.078   3.871  1.00  4.53           H  
ATOM    994  HE1 TYR A  73       5.570   6.642   2.462  1.00  4.53           H  
ATOM    995  HE2 TYR A  73       8.930   9.156   1.639  1.00  4.53           H  
ATOM    996  HH  TYR A  73       6.656   6.788   0.389  1.00  4.53           H  
ATOM    997  N   SER A  74      10.149   9.206   6.729  1.00  1.77           N  
ATOM    998  CA  SER A  74      11.521   8.762   6.436  1.00  1.33           C  
ATOM    999  C   SER A  74      12.010   7.683   7.430  1.00  1.57           C  
ATOM   1000  O   SER A  74      12.732   6.753   7.041  1.00  1.45           O  
ATOM   1001  CB  SER A  74      12.490   9.932   6.415  1.00  2.04           C  
ATOM   1002  OG  SER A  74      12.632  10.495   7.680  1.00  2.04           O  
ATOM   1003  H   SER A  74       9.920  10.160   7.040  1.00  2.12           H  
ATOM   1004  HA  SER A  74      11.525   8.321   5.440  1.00  1.60           H  
ATOM   1005 1HB  SER A  74      13.461   9.592   6.054  1.00  2.45           H  
ATOM   1006 2HB  SER A  74      12.127  10.684   5.717  1.00  2.45           H  
ATOM   1007  HG  SER A  74      13.203  11.257   7.568  1.00  2.45           H  
ATOM   1008  N   GLN A  75      11.543   7.749   8.696  1.00  2.07           N  
ATOM   1009  CA  GLN A  75      11.905   6.752   9.714  1.00  2.43           C  
ATOM   1010  C   GLN A  75      11.309   5.390   9.360  1.00  2.33           C  
ATOM   1011  O   GLN A  75      11.974   4.350   9.470  1.00  2.34           O  
ATOM   1012  CB  GLN A  75      11.408   7.206  11.088  1.00  3.26           C  
ATOM   1013  CG  GLN A  75      12.149   8.410  11.658  1.00  3.26           C  
ATOM   1014  CD  GLN A  75      11.461   8.970  12.885  1.00  3.26           C  
ATOM   1015  NE2 GLN A  75      12.144   9.851  13.603  1.00  3.26           N  
ATOM   1016  OE1 GLN A  75      10.319   8.601  13.181  1.00  3.26           O  
ATOM   1017  H   GLN A  75      10.980   8.563   8.973  1.00  2.48           H  
ATOM   1018  HA  GLN A  75      12.988   6.657   9.739  1.00  2.92           H  
ATOM   1019 1HB  GLN A  75      10.356   7.473  11.013  1.00  3.91           H  
ATOM   1020 2HB  GLN A  75      11.489   6.384  11.797  1.00  3.91           H  
ATOM   1021 1HG  GLN A  75      13.147   8.092  11.948  1.00  3.91           H  
ATOM   1022 2HG  GLN A  75      12.223   9.188  10.905  1.00  3.91           H  
ATOM   1023 1HE2 GLN A  75      11.740  10.247  14.428  1.00  3.91           H  
ATOM   1024 2HE2 GLN A  75      13.071  10.116  13.328  1.00  3.91           H  
ATOM   1025  N   LEU A  76      10.068   5.423   8.871  1.00  2.31           N  
ATOM   1026  CA  LEU A  76       9.328   4.264   8.422  1.00  2.23           C  
ATOM   1027  C   LEU A  76      10.094   3.560   7.328  1.00  1.73           C  
ATOM   1028  O   LEU A  76      10.315   2.350   7.410  1.00  1.71           O  
ATOM   1029  CB  LEU A  76       7.999   4.760   7.846  1.00  3.15           C  
ATOM   1030  CG  LEU A  76       7.042   3.816   7.175  1.00  3.15           C  
ATOM   1031  CD1 LEU A  76       6.449   2.817   8.151  1.00  3.15           C  
ATOM   1032  CD2 LEU A  76       6.018   4.681   6.508  1.00  3.15           C  
ATOM   1033  H   LEU A  76       9.577   6.321   8.866  1.00  2.77           H  
ATOM   1034  HA  LEU A  76       9.177   3.592   9.262  1.00  2.68           H  
ATOM   1035 1HB  LEU A  76       7.452   5.257   8.652  1.00  3.78           H  
ATOM   1036 2HB  LEU A  76       8.213   5.489   7.127  1.00  3.78           H  
ATOM   1037  HG  LEU A  76       7.564   3.250   6.419  1.00  3.78           H  
ATOM   1038 1HD1 LEU A  76       5.764   2.168   7.610  1.00  3.78           H  
ATOM   1039 2HD1 LEU A  76       7.242   2.215   8.595  1.00  3.78           H  
ATOM   1040 3HD1 LEU A  76       5.906   3.348   8.936  1.00  3.78           H  
ATOM   1041 1HD2 LEU A  76       5.322   4.087   5.987  1.00  3.78           H  
ATOM   1042 2HD2 LEU A  76       5.521   5.250   7.259  1.00  3.78           H  
ATOM   1043 3HD2 LEU A  76       6.511   5.356   5.806  1.00  3.78           H  
ATOM   1044  N   LEU A  77      10.513   4.315   6.311  1.00  1.34           N  
ATOM   1045  CA  LEU A  77      11.225   3.757   5.179  1.00  0.94           C  
ATOM   1046  C   LEU A  77      12.554   3.138   5.559  1.00  1.03           C  
ATOM   1047  O   LEU A  77      12.912   2.084   5.032  1.00  1.06           O  
ATOM   1048  CB  LEU A  77      11.421   4.829   4.133  1.00  1.48           C  
ATOM   1049  CG  LEU A  77      10.153   5.310   3.416  1.00  1.48           C  
ATOM   1050  CD1 LEU A  77      10.505   6.452   2.621  1.00  1.48           C  
ATOM   1051  CD2 LEU A  77       9.580   4.249   2.512  1.00  1.48           C  
ATOM   1052  H   LEU A  77      10.285   5.316   6.319  1.00  1.61           H  
ATOM   1053  HA  LEU A  77      10.613   2.962   4.768  1.00  1.13           H  
ATOM   1054 1HB  LEU A  77      11.867   5.697   4.631  1.00  1.77           H  
ATOM   1055 2HB  LEU A  77      12.115   4.471   3.407  1.00  1.77           H  
ATOM   1056  HG  LEU A  77       9.395   5.602   4.147  1.00  1.77           H  
ATOM   1057 1HD1 LEU A  77       9.658   6.762   2.131  1.00  1.77           H  
ATOM   1058 2HD1 LEU A  77      10.878   7.246   3.259  1.00  1.77           H  
ATOM   1059 3HD1 LEU A  77      11.232   6.187   1.900  1.00  1.77           H  
ATOM   1060 1HD2 LEU A  77       8.697   4.652   2.007  1.00  1.77           H  
ATOM   1061 2HD2 LEU A  77      10.323   3.984   1.778  1.00  1.77           H  
ATOM   1062 3HD2 LEU A  77       9.294   3.376   3.066  1.00  1.77           H  
ATOM   1063  N   TYR A  78      13.291   3.765   6.476  1.00  1.38           N  
ATOM   1064  CA  TYR A  78      14.536   3.161   6.924  1.00  1.85           C  
ATOM   1065  C   TYR A  78      14.259   1.771   7.481  1.00  2.09           C  
ATOM   1066  O   TYR A  78      14.925   0.776   7.131  1.00  2.30           O  
ATOM   1067  CB  TYR A  78      15.228   4.015   7.977  1.00  2.40           C  
ATOM   1068  CG  TYR A  78      16.445   3.337   8.552  1.00  2.40           C  
ATOM   1069  CD1 TYR A  78      17.640   3.343   7.869  1.00  2.40           C  
ATOM   1070  CD2 TYR A  78      16.352   2.689   9.769  1.00  2.40           C  
ATOM   1071  CE1 TYR A  78      18.738   2.713   8.398  1.00  2.40           C  
ATOM   1072  CE2 TYR A  78      17.445   2.056  10.301  1.00  2.40           C  
ATOM   1073  CZ  TYR A  78      18.639   2.067   9.620  1.00  2.40           C  
ATOM   1074  OH  TYR A  78      19.742   1.436  10.150  1.00  2.40           O  
ATOM   1075  H   TYR A  78      13.002   4.682   6.838  1.00  1.66           H  
ATOM   1076  HA  TYR A  78      15.192   3.053   6.077  1.00  2.22           H  
ATOM   1077 1HB  TYR A  78      15.534   4.965   7.535  1.00  2.88           H  
ATOM   1078 2HB  TYR A  78      14.535   4.236   8.788  1.00  2.88           H  
ATOM   1079  HD1 TYR A  78      17.719   3.843   6.916  1.00  2.88           H  
ATOM   1080  HD2 TYR A  78      15.411   2.683  10.298  1.00  2.88           H  
ATOM   1081  HE1 TYR A  78      19.682   2.723   7.854  1.00  2.88           H  
ATOM   1082  HE2 TYR A  78      17.367   1.544  11.259  1.00  2.88           H  
ATOM   1083  HH  TYR A  78      20.504   1.597   9.581  1.00  2.88           H  
ATOM   1084  N   GLN A  79      13.282   1.709   8.378  1.00  2.19           N  
ATOM   1085  CA  GLN A  79      12.934   0.462   9.012  1.00  2.51           C  
ATOM   1086  C   GLN A  79      12.378  -0.568   8.022  1.00  2.12           C  
ATOM   1087  O   GLN A  79      12.703  -1.754   8.138  1.00  2.33           O  
ATOM   1088  CB  GLN A  79      11.964   0.744  10.129  1.00  3.39           C  
ATOM   1089  CG  GLN A  79      12.589   1.553  11.305  1.00  3.39           C  
ATOM   1090  CD  GLN A  79      13.619   0.761  12.064  1.00  3.39           C  
ATOM   1091  NE2 GLN A  79      14.625   1.431  12.608  1.00  3.39           N  
ATOM   1092  OE1 GLN A  79      13.493  -0.460  12.178  1.00  3.39           O  
ATOM   1093  H   GLN A  79      12.779   2.570   8.634  1.00  2.63           H  
ATOM   1094  HA  GLN A  79      13.843   0.040   9.445  1.00  3.01           H  
ATOM   1095 1HB  GLN A  79      11.112   1.306   9.738  1.00  4.06           H  
ATOM   1096 2HB  GLN A  79      11.601  -0.202  10.499  1.00  4.06           H  
ATOM   1097 1HG  GLN A  79      13.099   2.409  10.875  1.00  4.06           H  
ATOM   1098 2HG  GLN A  79      11.832   1.914  11.989  1.00  4.06           H  
ATOM   1099 1HE2 GLN A  79      15.329   0.944  13.130  1.00  4.06           H  
ATOM   1100 2HE2 GLN A  79      14.679   2.427  12.509  1.00  4.06           H  
ATOM   1101  N   ILE A  80      11.610  -0.121   7.012  1.00  1.56           N  
ATOM   1102  CA  ILE A  80      11.104  -1.038   5.997  1.00  1.22           C  
ATOM   1103  C   ILE A  80      12.279  -1.644   5.261  1.00  1.39           C  
ATOM   1104  O   ILE A  80      12.314  -2.855   5.057  1.00  1.51           O  
ATOM   1105  CB  ILE A  80      10.134  -0.403   4.966  1.00  1.84           C  
ATOM   1106  CG1 ILE A  80       8.791   0.010   5.636  1.00  1.84           C  
ATOM   1107  CG2 ILE A  80       9.865  -1.438   3.826  1.00  1.84           C  
ATOM   1108  CD1 ILE A  80       7.905   0.929   4.773  1.00  1.84           C  
ATOM   1109  H   ILE A  80      11.341   0.867   6.994  1.00  1.87           H  
ATOM   1110  HA  ILE A  80      10.563  -1.840   6.501  1.00  1.46           H  
ATOM   1111  HB  ILE A  80      10.584   0.497   4.547  1.00  2.21           H  
ATOM   1112 1HG1 ILE A  80       8.225  -0.893   5.856  1.00  2.21           H  
ATOM   1113 2HG1 ILE A  80       9.001   0.509   6.569  1.00  2.21           H  
ATOM   1114 1HG2 ILE A  80       9.196  -1.026   3.096  1.00  2.21           H  
ATOM   1115 2HG2 ILE A  80      10.784  -1.703   3.333  1.00  2.21           H  
ATOM   1116 3HG2 ILE A  80       9.418  -2.335   4.252  1.00  2.21           H  
ATOM   1117 1HD1 ILE A  80       6.994   1.156   5.317  1.00  2.21           H  
ATOM   1118 2HD1 ILE A  80       8.434   1.846   4.566  1.00  2.21           H  
ATOM   1119 3HD1 ILE A  80       7.642   0.448   3.838  1.00  2.21           H  
ATOM   1120  N   GLY A  81      13.249  -0.809   4.866  1.00  1.63           N  
ATOM   1121  CA  GLY A  81      14.413  -1.299   4.142  1.00  2.19           C  
ATOM   1122  C   GLY A  81      15.080  -2.444   4.903  1.00  2.65           C  
ATOM   1123  O   GLY A  81      15.477  -3.447   4.308  1.00  2.98           O  
ATOM   1124  H   GLY A  81      13.154   0.195   5.057  1.00  1.96           H  
ATOM   1125 1HA  GLY A  81      14.114  -1.623   3.153  1.00  2.63           H  
ATOM   1126 2HA  GLY A  81      15.121  -0.480   4.015  1.00  2.63           H  
ATOM   1127  N   THR A  82      15.177  -2.320   6.229  1.00  2.86           N  
ATOM   1128  CA  THR A  82      15.733  -3.393   7.055  1.00  3.38           C  
ATOM   1129  C   THR A  82      14.845  -4.649   6.976  1.00  3.35           C  
ATOM   1130  O   THR A  82      15.330  -5.755   6.711  1.00  3.90           O  
ATOM   1131  CB  THR A  82      15.901  -2.935   8.524  1.00  4.52           C  
ATOM   1132  CG2 THR A  82      16.415  -4.079   9.384  1.00  4.52           C  
ATOM   1133  OG1 THR A  82      16.833  -1.840   8.584  1.00  4.52           O  
ATOM   1134  H   THR A  82      14.897  -1.425   6.646  1.00  3.43           H  
ATOM   1135  HA  THR A  82      16.718  -3.652   6.665  1.00  4.06           H  
ATOM   1136  HB  THR A  82      14.941  -2.602   8.913  1.00  5.43           H  
ATOM   1137  HG1 THR A  82      16.453  -1.065   8.149  1.00  5.43           H  
ATOM   1138 1HG2 THR A  82      16.528  -3.731  10.409  1.00  5.43           H  
ATOM   1139 2HG2 THR A  82      15.714  -4.912   9.365  1.00  5.43           H  
ATOM   1140 3HG2 THR A  82      17.380  -4.410   9.003  1.00  5.43           H  
ATOM   1141  N   TRP A  83      13.528  -4.455   7.141  1.00  2.78           N  
ATOM   1142  CA  TRP A  83      12.540  -5.538   7.107  1.00  2.76           C  
ATOM   1143  C   TRP A  83      12.456  -6.253   5.763  1.00  2.62           C  
ATOM   1144  O   TRP A  83      12.142  -7.444   5.719  1.00  2.81           O  
ATOM   1145  CB  TRP A  83      11.157  -5.026   7.514  1.00  3.87           C  
ATOM   1146  CG  TRP A  83      10.883  -5.008   9.002  1.00  3.87           C  
ATOM   1147  CD1 TRP A  83      11.412  -4.186   9.952  1.00  3.87           C  
ATOM   1148  CD2 TRP A  83       9.932  -5.866   9.703  1.00  3.87           C  
ATOM   1149  CE2 TRP A  83       9.970  -5.505  11.051  1.00  3.87           C  
ATOM   1150  CE3 TRP A  83       9.066  -6.898   9.296  1.00  3.87           C  
ATOM   1151  NE1 TRP A  83      10.881  -4.491  11.189  1.00  3.87           N  
ATOM   1152  CZ2 TRP A  83       9.174  -6.133  11.999  1.00  3.87           C  
ATOM   1153  CZ3 TRP A  83       8.277  -7.522  10.238  1.00  3.87           C  
ATOM   1154  CH2 TRP A  83       8.324  -7.154  11.554  1.00  3.87           C  
ATOM   1155  H   TRP A  83      13.210  -3.503   7.353  1.00  3.34           H  
ATOM   1156  HA  TRP A  83      12.836  -6.273   7.853  1.00  3.31           H  
ATOM   1157 1HB  TRP A  83      11.029  -4.023   7.137  1.00  4.65           H  
ATOM   1158 2HB  TRP A  83      10.428  -5.635   7.050  1.00  4.65           H  
ATOM   1159  HD1 TRP A  83      12.154  -3.415   9.772  1.00  4.65           H  
ATOM   1160  HE1 TRP A  83      11.127  -4.042  12.066  1.00  4.65           H  
ATOM   1161  HE3 TRP A  83       9.012  -7.205   8.266  1.00  4.65           H  
ATOM   1162  HZ2 TRP A  83       9.195  -5.851  13.057  1.00  4.65           H  
ATOM   1163  HZ3 TRP A  83       7.618  -8.313   9.903  1.00  4.65           H  
ATOM   1164  HH2 TRP A  83       7.685  -7.669  12.272  1.00  4.65           H  
ATOM   1165  N   LEU A  84      12.831  -5.584   4.672  1.00  2.43           N  
ATOM   1166  CA  LEU A  84      12.801  -6.200   3.350  1.00  2.47           C  
ATOM   1167  C   LEU A  84      13.687  -7.451   3.265  1.00  2.32           C  
ATOM   1168  O   LEU A  84      13.555  -8.226   2.320  1.00  2.52           O  
ATOM   1169  CB  LEU A  84      13.252  -5.222   2.254  1.00  3.44           C  
ATOM   1170  CG  LEU A  84      12.350  -3.998   1.909  1.00  3.44           C  
ATOM   1171  CD1 LEU A  84      13.076  -3.150   0.862  1.00  3.44           C  
ATOM   1172  CD2 LEU A  84      10.991  -4.439   1.418  1.00  3.44           C  
ATOM   1173  H   LEU A  84      13.037  -4.584   4.754  1.00  2.92           H  
ATOM   1174  HA  LEU A  84      11.783  -6.510   3.151  1.00  2.96           H  
ATOM   1175 1HB  LEU A  84      14.192  -4.805   2.576  1.00  4.13           H  
ATOM   1176 2HB  LEU A  84      13.424  -5.783   1.352  1.00  4.13           H  
ATOM   1177  HG  LEU A  84      12.227  -3.402   2.772  1.00  4.13           H  
ATOM   1178 1HD1 LEU A  84      12.499  -2.280   0.625  1.00  4.13           H  
ATOM   1179 2HD1 LEU A  84      14.022  -2.851   1.254  1.00  4.13           H  
ATOM   1180 3HD1 LEU A  84      13.231  -3.737  -0.040  1.00  4.13           H  
ATOM   1181 1HD2 LEU A  84      10.394  -3.567   1.179  1.00  4.13           H  
ATOM   1182 2HD2 LEU A  84      11.118  -5.051   0.530  1.00  4.13           H  
ATOM   1183 3HD2 LEU A  84      10.488  -5.007   2.174  1.00  4.13           H  
ATOM   1184  N   LEU A  85      14.638  -7.639   4.181  1.00  2.27           N  
ATOM   1185  CA  LEU A  85      15.408  -8.874   4.142  1.00  2.07           C  
ATOM   1186  C   LEU A  85      14.727  -9.883   5.088  1.00  1.05           C  
ATOM   1187  O   LEU A  85      15.136  -9.807   6.245  1.00  1.11           O  
ATOM   1188  CB  LEU A  85      16.852  -8.651   4.635  1.00  2.98           C  
ATOM   1189  CG  LEU A  85      17.776  -7.737   3.815  1.00  2.98           C  
ATOM   1190  CD1 LEU A  85      19.089  -7.560   4.560  1.00  2.98           C  
ATOM   1191  CD2 LEU A  85      18.037  -8.365   2.466  1.00  2.98           C  
ATOM   1192  H   LEU A  85      14.763  -6.968   4.952  1.00  2.72           H  
ATOM   1193  HA  LEU A  85      15.387  -9.244   3.127  1.00  2.48           H  
ATOM   1194 1HB  LEU A  85      16.782  -8.205   5.628  1.00  3.57           H  
ATOM   1195 2HB  LEU A  85      17.339  -9.617   4.739  1.00  3.57           H  
ATOM   1196  HG  LEU A  85      17.315  -6.760   3.692  1.00  3.57           H  
ATOM   1197 1HD1 LEU A  85      19.750  -6.911   3.987  1.00  3.57           H  
ATOM   1198 2HD1 LEU A  85      18.893  -7.107   5.534  1.00  3.57           H  
ATOM   1199 3HD1 LEU A  85      19.567  -8.529   4.701  1.00  3.57           H  
ATOM   1200 1HD2 LEU A  85      18.707  -7.738   1.890  1.00  3.57           H  
ATOM   1201 2HD2 LEU A  85      18.497  -9.347   2.596  1.00  3.57           H  
ATOM   1202 3HD2 LEU A  85      17.113  -8.472   1.948  1.00  3.57           H  
ATOM   1203  N   ASP A  86      14.548 -11.135   4.609  1.00  0.53           N  
ATOM   1204  CA  ASP A  86      15.517 -11.847   3.766  1.00  0.92           C  
ATOM   1205  C   ASP A  86      14.852 -12.639   2.612  1.00  1.61           C  
ATOM   1206  O   ASP A  86      14.680 -12.130   1.505  1.00  1.55           O  
ATOM   1207  CB  ASP A  86      16.381 -12.768   4.650  1.00  1.13           C  
ATOM   1208  CG  ASP A  86      17.439 -13.552   3.865  1.00  1.13           C  
ATOM   1209  OD1 ASP A  86      17.497 -13.369   2.678  1.00  1.13           O  
ATOM   1210  OD2 ASP A  86      18.156 -14.329   4.452  1.00  1.13           O1-
ATOM   1211  H   ASP A  86      13.618 -11.247   4.239  1.00  0.64           H  
ATOM   1212  HA  ASP A  86      16.207 -11.150   3.305  1.00  1.10           H  
ATOM   1213 1HB  ASP A  86      16.907 -12.155   5.389  1.00  1.36           H  
ATOM   1214 2HB  ASP A  86      15.755 -13.459   5.209  1.00  1.36           H  
ATOM   1215  N   SER A  87      14.424 -13.871   2.901  1.00  2.48           N  
ATOM   1216  CA  SER A  87      13.983 -14.820   1.872  1.00  3.51           C  
ATOM   1217  C   SER A  87      12.610 -14.659   1.190  1.00  3.75           C  
ATOM   1218  O   SER A  87      12.384 -15.285   0.152  1.00  4.33           O  
ATOM   1219  CB  SER A  87      14.037 -16.208   2.486  1.00  4.50           C  
ATOM   1220  OG  SER A  87      13.101 -16.329   3.527  1.00  4.50           O  
ATOM   1221  H   SER A  87      14.504 -14.218   3.845  1.00  2.98           H  
ATOM   1222  HA  SER A  87      14.735 -14.772   1.080  1.00  4.21           H  
ATOM   1223 1HB  SER A  87      13.832 -16.958   1.722  1.00  5.40           H  
ATOM   1224 2HB  SER A  87      15.039 -16.396   2.869  1.00  5.40           H  
ATOM   1225  HG  SER A  87      13.151 -17.245   3.827  1.00  5.40           H  
ATOM   1226  N   GLU A  88      11.691 -13.862   1.742  1.00  3.59           N  
ATOM   1227  CA  GLU A  88      10.353 -13.735   1.140  1.00  4.10           C  
ATOM   1228  C   GLU A  88       9.875 -12.285   0.955  1.00  3.48           C  
ATOM   1229  O   GLU A  88       8.696 -11.980   1.118  1.00  3.97           O  
ATOM   1230  CB  GLU A  88       9.320 -14.551   1.924  1.00  5.54           C  
ATOM   1231  CG  GLU A  88       9.553 -16.075   1.931  1.00  5.54           C  
ATOM   1232  CD  GLU A  88       8.399 -16.864   2.538  1.00  5.54           C  
ATOM   1233  OE1 GLU A  88       7.327 -16.317   2.672  1.00  5.54           O  
ATOM   1234  OE2 GLU A  88       8.596 -18.012   2.862  1.00  5.54           O1-
ATOM   1235  H   GLU A  88      11.913 -13.357   2.584  1.00  4.31           H  
ATOM   1236  HA  GLU A  88      10.400 -14.170   0.142  1.00  4.92           H  
ATOM   1237 1HB  GLU A  88       9.369 -14.260   2.953  1.00  6.64           H  
ATOM   1238 2HB  GLU A  88       8.320 -14.338   1.558  1.00  6.64           H  
ATOM   1239 1HG  GLU A  88       9.721 -16.419   0.909  1.00  6.64           H  
ATOM   1240 2HG  GLU A  88      10.454 -16.279   2.501  1.00  6.64           H  
ATOM   1241  N   ALA A  89      10.795 -11.398   0.623  1.00  2.49           N  
ATOM   1242  CA  ALA A  89      10.515  -9.982   0.383  1.00  2.01           C  
ATOM   1243  C   ALA A  89      11.568  -9.496  -0.595  1.00  1.48           C  
ATOM   1244  O   ALA A  89      12.554 -10.204  -0.813  1.00  1.83           O  
ATOM   1245  CB  ALA A  89      10.493  -9.189   1.668  1.00  3.01           C  
ATOM   1246  H   ALA A  89      11.750 -11.726   0.503  1.00  2.99           H  
ATOM   1247  HA  ALA A  89       9.549  -9.890  -0.097  1.00  2.41           H  
ATOM   1248 1HB  ALA A  89      10.300  -8.143   1.446  1.00  3.61           H  
ATOM   1249 2HB  ALA A  89       9.718  -9.581   2.314  1.00  3.61           H  
ATOM   1250 3HB  ALA A  89      11.439  -9.281   2.158  1.00  3.61           H  
ATOM   1251  N   LEU A  90      11.371  -8.358  -1.262  1.00  1.49           N  
ATOM   1252  CA  LEU A  90      12.425  -7.978  -2.205  1.00  1.69           C  
ATOM   1253  C   LEU A  90      13.430  -7.094  -1.481  1.00  1.66           C  
ATOM   1254  O   LEU A  90      13.100  -6.016  -1.008  1.00  1.69           O  
ATOM   1255  CB  LEU A  90      11.831  -7.329  -3.468  1.00  2.29           C  
ATOM   1256  CG  LEU A  90      12.685  -7.186  -4.794  1.00  2.29           C  
ATOM   1257  CD1 LEU A  90      13.783  -6.140  -4.640  1.00  2.29           C  
ATOM   1258  CD2 LEU A  90      13.271  -8.559  -5.203  1.00  2.29           C  
ATOM   1259  H   LEU A  90      10.574  -7.732  -1.075  1.00  1.79           H  
ATOM   1260  HA  LEU A  90      12.943  -8.884  -2.508  1.00  2.03           H  
ATOM   1261 1HB  LEU A  90      10.926  -7.839  -3.729  1.00  2.74           H  
ATOM   1262 2HB  LEU A  90      11.593  -6.351  -3.211  1.00  2.74           H  
ATOM   1263  HG  LEU A  90      12.010  -6.837  -5.578  1.00  2.74           H  
ATOM   1264 1HD1 LEU A  90      14.319  -6.028  -5.583  1.00  2.74           H  
ATOM   1265 2HD1 LEU A  90      13.330  -5.192  -4.366  1.00  2.74           H  
ATOM   1266 3HD1 LEU A  90      14.492  -6.422  -3.890  1.00  2.74           H  
ATOM   1267 1HD2 LEU A  90      13.817  -8.452  -6.144  1.00  2.74           H  
ATOM   1268 2HD2 LEU A  90      13.959  -8.930  -4.448  1.00  2.74           H  
ATOM   1269 3HD2 LEU A  90      12.454  -9.277  -5.337  1.00  2.74           H  
ATOM   1270  N   HIS A  91      14.663  -7.564  -1.436  1.00  1.86           N  
ATOM   1271  CA  HIS A  91      15.789  -6.975  -0.719  1.00  2.00           C  
ATOM   1272  C   HIS A  91      16.020  -5.510  -1.101  1.00  1.33           C  
ATOM   1273  O   HIS A  91      15.797  -5.140  -2.252  1.00  1.87           O  
ATOM   1274  CB  HIS A  91      17.047  -7.756  -1.117  1.00  2.74           C  
ATOM   1275  CG  HIS A  91      17.040  -9.182  -0.744  1.00  2.74           C  
ATOM   1276  CD2 HIS A  91      16.088  -9.962  -0.174  1.00  2.74           C  
ATOM   1277  ND1 HIS A  91      18.126 -10.000  -0.962  1.00  2.74           N  
ATOM   1278  CE1 HIS A  91      17.839 -11.222  -0.540  1.00  2.74           C  
ATOM   1279  NE2 HIS A  91      16.609 -11.211  -0.064  1.00  2.74           N  
ATOM   1280  H   HIS A  91      14.819  -8.458  -1.888  1.00  2.23           H  
ATOM   1281  HA  HIS A  91      15.609  -7.068   0.348  1.00  2.40           H  
ATOM   1282 1HB  HIS A  91      17.161  -7.698  -2.195  1.00  3.29           H  
ATOM   1283 2HB  HIS A  91      17.926  -7.314  -0.683  1.00  3.29           H  
ATOM   1284  HD2 HIS A  91      15.081  -9.680   0.156  1.00  3.29           H  
ATOM   1285  HE1 HIS A  91      18.504 -12.089  -0.578  1.00  3.29           H  
ATOM   1286  HE2 HIS A  91      16.083 -12.004   0.342  1.00  3.29           H  
ATOM   1287  N   PRO A  92      16.574  -4.655  -0.205  1.00  1.22           N  
ATOM   1288  CA  PRO A  92      16.846  -3.236  -0.426  1.00  1.69           C  
ATOM   1289  C   PRO A  92      18.077  -3.034  -1.303  1.00  1.40           C  
ATOM   1290  O   PRO A  92      19.071  -2.451  -0.868  1.00  1.86           O  
ATOM   1291  CB  PRO A  92      17.108  -2.733   1.000  1.00  2.54           C  
ATOM   1292  CG  PRO A  92      17.739  -3.916   1.694  1.00  2.54           C  
ATOM   1293  CD  PRO A  92      17.025  -5.134   1.123  1.00  2.54           C  
ATOM   1294  HA  PRO A  92      15.966  -2.756  -0.850  1.00  2.03           H  
ATOM   1295 1HB  PRO A  92      17.768  -1.856   0.980  1.00  3.04           H  
ATOM   1296 2HB  PRO A  92      16.185  -2.414   1.482  1.00  3.04           H  
ATOM   1297 1HG  PRO A  92      18.827  -3.929   1.509  1.00  3.04           H  
ATOM   1298 2HG  PRO A  92      17.603  -3.830   2.788  1.00  3.04           H  
ATOM   1299 1HD  PRO A  92      17.749  -5.914   1.020  1.00  3.04           H  
ATOM   1300 2HD  PRO A  92      16.193  -5.417   1.766  1.00  3.04           H  
ATOM   1301  N   LEU A  93      17.994  -3.541  -2.524  1.00  1.34           N  
ATOM   1302  CA  LEU A  93      19.092  -3.532  -3.472  1.00  1.47           C  
ATOM   1303  C   LEU A  93      18.710  -2.911  -4.812  1.00  1.38           C  
ATOM   1304  O   LEU A  93      18.352  -3.629  -5.747  1.00  2.41           O  
ATOM   1305  CB  LEU A  93      19.546  -4.980  -3.687  1.00  2.01           C  
ATOM   1306  CG  LEU A  93      20.010  -5.748  -2.409  1.00  2.01           C  
ATOM   1307  CD1 LEU A  93      20.221  -7.212  -2.761  1.00  2.01           C  
ATOM   1308  CD2 LEU A  93      21.281  -5.143  -1.836  1.00  2.01           C  
ATOM   1309  H   LEU A  93      17.128  -4.018  -2.773  1.00  1.61           H  
ATOM   1310  HA  LEU A  93      19.906  -2.940  -3.058  1.00  1.76           H  
ATOM   1311 1HB  LEU A  93      18.709  -5.534  -4.115  1.00  2.41           H  
ATOM   1312 2HB  LEU A  93      20.364  -4.985  -4.405  1.00  2.41           H  
ATOM   1313  HG  LEU A  93      19.233  -5.689  -1.663  1.00  2.41           H  
ATOM   1314 1HD1 LEU A  93      20.517  -7.766  -1.867  1.00  2.41           H  
ATOM   1315 2HD1 LEU A  93      19.301  -7.634  -3.154  1.00  2.41           H  
ATOM   1316 3HD1 LEU A  93      21.002  -7.296  -3.513  1.00  2.41           H  
ATOM   1317 1HD2 LEU A  93      21.571  -5.697  -0.944  1.00  2.41           H  
ATOM   1318 2HD2 LEU A  93      22.081  -5.199  -2.574  1.00  2.41           H  
ATOM   1319 3HD2 LEU A  93      21.113  -4.103  -1.563  1.00  2.41           H  
ATOM   1320  N   GLY A  94      18.759  -1.582  -4.917  1.00  1.20           N  
ATOM   1321  CA  GLY A  94      18.556  -0.331  -5.644  1.00  2.39           C  
ATOM   1322  C   GLY A  94      17.123   0.157  -5.542  1.00  2.74           C  
ATOM   1323  O   GLY A  94      16.495   0.466  -6.550  1.00  3.63           O  
ATOM   1324  H   GLY A  94      18.418  -1.889  -5.816  1.00  1.44           H  
ATOM   1325 1HA  GLY A  94      19.231   0.421  -5.243  1.00  2.87           H  
ATOM   1326 2HA  GLY A  94      18.819  -0.477  -6.692  1.00  2.87           H  
ATOM   1327  N   MET A  95      16.597   0.163  -4.327  1.00  2.26           N  
ATOM   1328  CA  MET A  95      15.223   0.576  -4.060  1.00  2.66           C  
ATOM   1329  C   MET A  95      15.080   2.071  -3.786  1.00  2.11           C  
ATOM   1330  O   MET A  95      15.960   2.685  -3.179  1.00  2.13           O  
ATOM   1331  CB  MET A  95      14.688  -0.192  -2.856  1.00  3.56           C  
ATOM   1332  CG  MET A  95      14.587  -1.689  -2.993  1.00  3.56           C  
ATOM   1333  SD  MET A  95      13.499  -2.265  -4.249  1.00  3.56           S  
ATOM   1334  CE  MET A  95      14.737  -2.757  -5.456  1.00  3.56           C  
ATOM   1335  H   MET A  95      17.200  -0.096  -3.554  1.00  2.71           H  
ATOM   1336  HA  MET A  95      14.616   0.346  -4.936  1.00  3.19           H  
ATOM   1337 1HB  MET A  95      15.408  -0.073  -2.059  1.00  4.28           H  
ATOM   1338 2HB  MET A  95      13.770   0.227  -2.500  1.00  4.28           H  
ATOM   1339 1HG  MET A  95      15.573  -2.099  -3.190  1.00  4.28           H  
ATOM   1340 2HG  MET A  95      14.227  -2.100  -2.054  1.00  4.28           H  
ATOM   1341 1HE  MET A  95      14.265  -3.195  -6.311  1.00  4.28           H  
ATOM   1342 2HE  MET A  95      15.312  -1.910  -5.770  1.00  4.28           H  
ATOM   1343 3HE  MET A  95      15.405  -3.501  -5.011  1.00  4.28           H  
ATOM   1344  N   ALA A  96      13.903   2.625  -4.139  1.00  2.08           N  
ATOM   1345  CA  ALA A  96      13.502   4.008  -3.842  1.00  2.21           C  
ATOM   1346  C   ALA A  96      13.398   4.318  -2.340  1.00  2.52           C  
ATOM   1347  O   ALA A  96      13.411   5.486  -1.958  1.00  2.94           O  
ATOM   1348  CB  ALA A  96      12.161   4.322  -4.480  1.00  3.04           C  
ATOM   1349  H   ALA A  96      13.261   2.088  -4.733  1.00  2.50           H  
ATOM   1350  HA  ALA A  96      14.255   4.662  -4.273  1.00  2.65           H  
ATOM   1351 1HB  ALA A  96      11.923   5.347  -4.299  1.00  3.65           H  
ATOM   1352 2HB  ALA A  96      12.220   4.164  -5.533  1.00  3.65           H  
ATOM   1353 3HB  ALA A  96      11.387   3.697  -4.067  1.00  3.65           H  
ATOM   1354  N   VAL A  97      13.289   3.276  -1.510  1.00  2.49           N  
ATOM   1355  CA  VAL A  97      13.139   3.387  -0.056  1.00  2.81           C  
ATOM   1356  C   VAL A  97      14.168   4.397   0.456  1.00  2.79           C  
ATOM   1357  O   VAL A  97      15.321   4.387   0.034  1.00  3.14           O  
ATOM   1358  CB  VAL A  97      13.338   1.992   0.594  1.00  3.81           C  
ATOM   1359  CG1 VAL A  97      14.771   1.524   0.450  1.00  3.81           C  
ATOM   1360  CG2 VAL A  97      12.916   2.003   2.038  1.00  3.81           C  
ATOM   1361  H   VAL A  97      13.316   2.366  -1.939  1.00  2.99           H  
ATOM   1362  HA  VAL A  97      12.137   3.736   0.175  1.00  3.37           H  
ATOM   1363  HB  VAL A  97      12.739   1.292   0.050  1.00  4.57           H  
ATOM   1364 1HG1 VAL A  97      14.868   0.523   0.866  1.00  4.57           H  
ATOM   1365 2HG1 VAL A  97      15.044   1.520  -0.586  1.00  4.57           H  
ATOM   1366 3HG1 VAL A  97      15.440   2.184   0.982  1.00  4.57           H  
ATOM   1367 1HG2 VAL A  97      13.033   1.010   2.462  1.00  4.57           H  
ATOM   1368 2HG2 VAL A  97      13.527   2.699   2.591  1.00  4.57           H  
ATOM   1369 3HG2 VAL A  97      11.883   2.294   2.119  1.00  4.57           H  
ATOM   1370  N   LYS A  98      13.737   5.279   1.345  1.00  2.75           N  
ATOM   1371  CA  LYS A  98      14.556   6.370   1.857  1.00  2.78           C  
ATOM   1372  C   LYS A  98      15.290   6.056   3.165  1.00  1.67           C  
ATOM   1373  O   LYS A  98      15.235   6.942   4.017  1.00  1.75           O  
ATOM   1374  CB  LYS A  98      13.667   7.613   1.991  1.00  3.88           C  
ATOM   1375  CG  LYS A  98      14.356   8.983   2.145  1.00  3.88           C  
ATOM   1376  CD  LYS A  98      13.322  10.150   2.119  1.00  3.88           C  
ATOM   1377  CE  LYS A  98      12.700  10.402   0.703  1.00  3.88           C  
ATOM   1378  NZ  LYS A  98      13.721  10.877  -0.281  1.00  3.88           N1+
ATOM   1379  H   LYS A  98      12.790   5.195   1.672  1.00  3.30           H  
ATOM   1380  HA  LYS A  98      15.318   6.584   1.106  1.00  3.34           H  
ATOM   1381 1HB  LYS A  98      12.990   7.635   1.151  1.00  4.66           H  
ATOM   1382 2HB  LYS A  98      13.079   7.504   2.888  1.00  4.66           H  
ATOM   1383 1HG  LYS A  98      14.885   9.058   3.086  1.00  4.66           H  
ATOM   1384 2HG  LYS A  98      15.077   9.110   1.344  1.00  4.66           H  
ATOM   1385 1HD  LYS A  98      12.516   9.920   2.823  1.00  4.66           H  
ATOM   1386 2HD  LYS A  98      13.812  11.063   2.450  1.00  4.66           H  
ATOM   1387 1HE  LYS A  98      12.250   9.499   0.324  1.00  4.66           H  
ATOM   1388 2HE  LYS A  98      11.924  11.162   0.790  1.00  4.66           H  
ATOM   1389 1HZ  LYS A  98      13.298  11.034  -1.211  1.00  4.66           H  
ATOM   1390 2HZ  LYS A  98      14.141  11.735   0.032  1.00  4.66           H  
ATOM   1391 3HZ  LYS A  98      14.441  10.183  -0.400  1.00  4.66           H  
ATOM   1392  N   SER A  99      16.464   5.480   2.935  1.00  1.11           N  
ATOM   1393  CA  SER A  99      16.995   4.602   3.959  1.00  0.52           C  
ATOM   1394  C   SER A  99      18.516   4.704   4.010  1.00  1.20           C  
ATOM   1395  O   SER A  99      19.214   4.194   3.129  1.00  2.12           O  
ATOM   1396  CB  SER A  99      16.592   3.170   3.700  1.00  0.96           C  
ATOM   1397  OG  SER A  99      17.141   2.325   4.675  1.00  0.96           O  
ATOM   1398  H   SER A  99      17.174   6.135   2.642  1.00  1.33           H  
ATOM   1399  HA  SER A  99      16.597   4.914   4.926  1.00  0.62           H  
ATOM   1400 1HB  SER A  99      15.511   3.091   3.715  1.00  1.16           H  
ATOM   1401 2HB  SER A  99      16.930   2.868   2.714  1.00  1.16           H  
ATOM   1402  HG  SER A  99      16.701   1.476   4.573  1.00  1.16           H  
ATOM   1403  N   SER A 100      19.017   5.361   5.052  1.00  1.08           N  
ATOM   1404  CA  SER A 100      20.449   5.575   5.248  1.00  1.96           C  
ATOM   1405  C   SER A 100      20.894   5.029   6.599  1.00  2.64           C  
ATOM   1406  O   SER A 100      21.526   3.974   6.676  1.00  3.71           O  
ATOM   1407  CB  SER A 100      20.803   7.055   5.161  1.00  2.12           C  
ATOM   1408  OG  SER A 100      20.594   7.580   3.868  1.00  2.12           O  
ATOM   1409  OXT SER A 100      20.450   5.547   7.622  1.00  2.94           O1-
ATOM   1410  H   SER A 100      18.373   5.773   5.713  1.00  1.30           H  
ATOM   1411  HA  SER A 100      20.992   5.039   4.468  1.00  2.35           H  
ATOM   1412 1HB  SER A 100      20.201   7.608   5.879  1.00  2.54           H  
ATOM   1413 2HB  SER A 100      21.847   7.189   5.442  1.00  2.54           H  
ATOM   1414  HG  SER A 100      20.798   8.514   3.930  1.00  2.54           H  
TER   
END
